# Supplementary material for: (S)-tert-Butyl 3-(3-phenyl-1,2,4-oxa­diazol-5-yl)piperidine-1-carboxyl­ate
Source: Acta Crystallogr Sect E Struct Rep Online. 2010 Jun 5;66(Pt 7):o1576. doi: 10.1107/S1600536810018714 (PMC3007067; doi:10.1107/S1600536810018714)
Supplement: Supplementary file 1 [file e-66-o1576-sup1.cif]

##############################################################################
###                                                                        ###
###        Electronic paper (Acta Crystallographica Section E)             ###
###                                                                        ###
##############################################################################
#                                                                            #
# This CIF contains the data in a paper accepted for publication in Acta     #
# Crystallographica Section E. It conforms to the requirements of Notes      #
# for Authors for Section E, and has been peer reviewed under the auspices   #
# of the IUCr Commission on Journals.                                        #
#                                                                            #
# Full details of the Crystallographic Information File format               #
# are given in the paper "The Crystallographic Information File (CIF):       #
# a New Standard Archive File for Crystallography" by S. R. Hall, F. H.      #
# Allen and I. D. Brown [Acta Cryst. (1991), A47, 655-685].                  #
#                                                                            #
# The current version of the core CIF dictionary is obtainable from          #
# ftp://ftp.iucr.org/pub/cif_core.dic. The current version number is 2.4.    #
#                                                                            #
# Software is freely available for graphical display of the structure(s) in  #
# this CIF.  For information consult the CIF home page http://www.iucr.org/  #
# cif/home.html                                                              #
#                                                                            #
# This file may be used for bona fide research purposes within the           #
# scientific community so long as proper attribution is given to the journal # 
# article from which it was obtained.                                        #
#                                                                            #
##############################################################################
                                             
data_I
_audit_creation_method     SHELXL-97
_chemical_name_systematic
;
(<i>S</i>)-<i>tert</i>-Butyl
3-(3-phenyl-1,2,4-oxadiazol-5-yl)piperidine-1-carboxylate
;
_chemical_name_common     ?
_chemical_formula_moiety     'C18 H23 N3 O3'
_chemical_formula_sum     'C18 H23 N3 O3'
_chemical_formula_iupac     'C18 H23 N3 O3'
_chemical_formula_weight     329.39
_chemical_melting_point     ?
_symmetry_cell_setting     Monoclinic
_symmetry_space_group_name_H-M     'P 21'
_symmetry_space_group_name_Hall     'P 2yb'
loop_
    _symmetry_equiv_pos_site_id
    _symmetry_equiv_pos_as_xyz
    1 x,y,z
    2 -x,1/2+y,-z
_cell_length_a     6.464(3)
_cell_length_b     15.515(8)
_cell_length_c     17.847(9)
_cell_angle_alpha     90.00
_cell_angle_beta     99.880(7)
_cell_angle_gamma     90.00
_cell_volume     1763.2(15)
_cell_formula_units_Z     4
_cell_measurement_reflns_used     818
_cell_measurement_theta_min     2.663
_cell_measurement_theta_max     23.283
_cell_measurement_temperature     293(2)
_exptl_crystal_description     rod
_exptl_crystal_colour     colourless
_exptl_crystal_size_max     0.24
_exptl_crystal_size_mid     0.15
_exptl_crystal_size_min     0.12
_exptl_crystal_density_diffrn     1.241
_exptl_crystal_density_meas     ?
_exptl_crystal_density_method     'not measured'
_exptl_crystal_F_000     704
_exptl_absorpt_coefficient_mu     0.086
_exptl_absorpt_correction_type     multi-scan
_exptl_absorpt_process_details     '(SADABS; Sheldrick, 2008)'
_exptl_absorpt_correction_T_min     0.9797
_exptl_absorpt_correction_T_max     0.9898
_exptl_special_details
;
;
_diffrn_ambient_temperature     293(2)
_diffrn_radiation_type     MoK\a
_diffrn_radiation_wavelength     0.71073
_diffrn_radiation_source     'fine-focus sealed tube'
_diffrn_radiation_monochromator     graphite
_diffrn_measurement_device_type     'Bruker SMART CCD area-detector'
_diffrn_measurement_method     'phi and omega scans'
_diffrn_detector_area_resol_mean     ?
_diffrn_reflns_number     7378
_diffrn_reflns_av_R_equivalents     0.0733
_diffrn_reflns_av_sigmaI/netI     0.0613
_diffrn_reflns_theta_min     1.75
_diffrn_reflns_theta_max     25.09
_diffrn_reflns_theta_full     25.09
_diffrn_measured_fraction_theta_max     0.997
_diffrn_measured_fraction_theta_full     0.997
_diffrn_reflns_limit_h_min     -7
_diffrn_reflns_limit_h_max     7
_diffrn_reflns_limit_k_min     -18
_diffrn_reflns_limit_k_max     16
_diffrn_reflns_limit_l_min     -21
_diffrn_reflns_limit_l_max     14
_diffrn_standards_number     0
_diffrn_standards_interval_count     ?
_diffrn_standards_interval_time     ?
_diffrn_standards_decay_%     0
_refine_special_details
;
 Refinement of F^2^ against ALL reflections.  The weighted R-factor wR and
 goodness of fit S are based on F^2^, conventional R-factors R are based
 on F, with F set to zero for negative F^2^. The threshold expression of
 F^2^ > 2sigma(F^2^) is used only for calculating R-factors(gt) etc. and is
 not relevant to the choice of reflections for refinement.  R-factors based
 on F^2^ are statistically about twice as large as those based on F, and R-
 factors based on ALL data will be even larger.
;
_reflns_number_total     3258
_reflns_number_gt     2520
_reflns_threshold_expression     I>2\s(I)
_refine_ls_structure_factor_coef     Fsqd
_refine_ls_matrix_type     full
_refine_ls_R_factor_all     0.0870
_refine_ls_R_factor_gt     0.0728
_refine_ls_wR_factor_gt     0.1897
_refine_ls_wR_factor_ref     0.1980
_refine_ls_goodness_of_fit_ref     1.009
_refine_ls_restrained_S_all     1.009
_refine_ls_number_reflns     3258
_refine_ls_number_parameters     440
_refine_ls_number_restraints     1
_refine_ls_hydrogen_treatment     constr
_refine_ls_weighting_scheme     calc
_refine_ls_weighting_details
                 'calc w=1/[\s^2^(Fo^2^)+(0.1416P)^2^] where P=(Fo^2^+2Fc^2^)/3'
_atom_sites_solution_hydrogens     geom
_atom_sites_solution_primary     direct
_atom_sites_solution_secondary     difmap
_refine_ls_shift/su_max     0.000
_refine_ls_shift/su_mean     0.000
_refine_diff_density_max     0.289
_refine_diff_density_min     -0.438
_refine_ls_extinction_method     'SHELXL97 (Sheldrick, 2008)'
_refine_ls_extinction_coef     0.013(4)
_refine_ls_extinction_expression
                                  'Fc^*^=kFc[1+0.001xFc^2^\l^3^/sin(2\q)]^-1/4^'
_refine_ls_abs_structure_details     'none; 4120 Friedel paires merged'
_refine_ls_abs_structure_Flack     ?
loop_
    _atom_type_symbol
    _atom_type_description
    _atom_type_scat_dispersion_real
    _atom_type_scat_dispersion_imag
    _atom_type_scat_source
    'C' 'C' 0.0033 0.0000
                         'International Tables Vol C Tables 4.2.6.8 and 6.1.1.4'
    'H' 'H' 0.0000 0.0000
                         'International Tables Vol C Tables 4.2.6.8 and 6.1.1.4'
    'N' 'N' 0.0061 0.0000
                         'International Tables Vol C Tables 4.2.6.8 and 6.1.1.4'
    'O' 'O' 0.0106 0.0000
                         'International Tables Vol C Tables 4.2.6.8 and 6.1.1.4'
_computing_data_collection     'SMART (Bruker, 2007)'
_computing_cell_refinement     'SAINT (Bruker, 2007)'
_computing_data_reduction     'SAINT (Bruker, 2007)'
_computing_structure_solution     'SHELXS97 (Sheldrick, 2008)'
_computing_structure_refinement     'SHELXL97 (Sheldrick, 2008)'
_computing_molecular_graphics     'PLATON (Spek, 2009)'
_computing_publication_material
                            'SHELXL97 (Sheldrick, 2008) and PLATON (Spek, 2009)'
loop_
    _atom_site_type_symbol
    _atom_site_label
    _atom_site_fract_x
    _atom_site_fract_y
    _atom_site_fract_z
    _atom_site_U_iso_or_equiv
    _atom_site_thermal_displace_type
    _atom_site_calc_flag
    _atom_site_refinement_flags
    _atom_site_occupancy
    O O1 0.4355(6) 0.9886(3) 0.68689(18) 0.0605(12) Uani . . 1.000
    O O2 1.1738(6) 0.7663(3) 0.79331(18) 0.0644(15) Uani . . 1.000
    O O3 1.2986(7) 0.7271(3) 0.6870(2) 0.0747(16) Uani . . 1.000
    N N1 0.5574(6) 0.9308(3) 0.7976(2) 0.0536(14) Uani . . 1.000
    N N2 0.3265(7) 1.0282(3) 0.7402(2) 0.0603(17) Uani . . 1.000
    N N3 1.0660(7) 0.8361(3) 0.6855(2) 0.0626(16) Uani . . 1.000
    C C1 0.3287(8) 1.0093(3) 0.8751(3) 0.0524(19) Uani . . 1.000
    C C2 0.1341(9) 1.0467(4) 0.8740(3) 0.062(2) Uani . . 1.000
    C C3 0.0626(11) 1.0639(4) 0.9411(3) 0.070(2) Uani . . 1.000
    C C4 0.1837(11) 1.0425(4) 1.0097(3) 0.072(2) Uani . . 1.000
    C C5 0.3769(12) 1.0042(4) 1.0113(3) 0.079(2) Uani . . 1.000
    C C6 0.4488(9) 0.9868(4) 0.9447(3) 0.067(2) Uani . . 1.000
    C C7 0.4026(7) 0.9904(3) 0.8048(3) 0.0496(17) Uani . . 1.000
    C C8 0.5670(7) 0.9310(3) 0.7267(3) 0.0496(17) Uani . . 1.000
    C C9 0.6996(8) 0.8775(4) 0.6851(3) 0.0529(17) Uani . . 1.000
    C C10 0.6740(9) 0.8942(5) 0.6013(3) 0.068(2) Uani . . 1.000
    C C11 0.8260(9) 0.8384(5) 0.5657(3) 0.067(2) Uani . . 1.000
    C C12 1.0481(9) 0.8513(4) 0.6046(3) 0.061(2) Uani . . 1.000
    C C13 0.9262(8) 0.8882(4) 0.7234(2) 0.0584(18) Uani . . 1.000
    C C14 1.1864(8) 0.7715(4) 0.7210(3) 0.0542(17) Uani . . 1.000
    C C15 1.2965(10) 0.7014(4) 0.8439(3) 0.067(2) Uani . . 1.000
    C C16 1.2285(14) 0.7220(6) 0.9186(3) 0.106(3) Uani . . 1.000
    C C17 1.2262(15) 0.6118(5) 0.8167(4) 0.102(3) Uani . . 1.000
    C C18 1.5243(11) 0.7145(5) 0.8480(4) 0.086(3) Uani . . 1.000
    O O4 0.6093(6) 0.1946(3) 0.82130(18) 0.0652(13) Uani . . 1.000
    O O5 -0.2882(7) 0.4596(3) 0.8012(2) 0.0755(16) Uani . . 1.000
    O O6 -0.1493(6) 0.4210(3) 0.69793(18) 0.0678(15) Uani . . 1.000
    N N4 0.7414(7) 0.1666(4) 0.7705(2) 0.0672(19) Uani . . 1.000
    N N5 0.4557(7) 0.2334(3) 0.7072(2) 0.0514(14) Uani . . 1.000
    N N6 0.0024(7) 0.3759(3) 0.8124(2) 0.0583(15) Uani . . 1.000
    C C19 0.7234(8) 0.1768(3) 0.6348(3) 0.0502(17) Uani . . 1.000
    C C20 0.9211(9) 0.1437(4) 0.6355(3) 0.0614(17) Uani . . 1.000
    C C21 0.9925(10) 0.1274(4) 0.5684(3) 0.072(2) Uani . . 1.000
    C C22 0.8669(11) 0.1471(4) 0.4995(3) 0.075(3) Uani . . 1.000
    C C23 0.6724(10) 0.1798(4) 0.4977(3) 0.070(2) Uani . . 1.000
    C C24 0.5980(9) 0.1963(4) 0.5641(3) 0.0617(19) Uani . . 1.000
    C C25 0.6435(8) 0.1934(3) 0.7043(2) 0.0489(17) Uani . . 1.000
    C C26 0.4423(8) 0.2318(3) 0.7778(3) 0.0500(16) Uani . . 1.000
    C C27 0.2658(9) 0.2633(3) 0.8154(3) 0.0514(16) Uani . . 1.000
    C C28 0.3205(9) 0.2705(4) 0.9012(3) 0.0626(19) Uani . . 1.000
    C C29 0.1270(10) 0.2999(4) 0.9314(3) 0.069(2) Uani . . 1.000
    C C30 0.0361(10) 0.3818(4) 0.8946(3) 0.0642(19) Uani . . 1.000
    C C31 0.1823(9) 0.3471(4) 0.7790(3) 0.0569(19) Uani . . 1.000
    C C32 -0.1542(9) 0.4222(4) 0.7715(3) 0.0570(19) Uani . . 1.000
    C C33 -0.2846(9) 0.4763(4) 0.6425(3) 0.0621(19) Uani . . 1.000
    C C34 -0.2377(13) 0.5693(5) 0.6619(4) 0.088(3) Uani . . 1.000
    C C35 -0.2098(11) 0.4529(5) 0.5692(3) 0.083(3) Uani . . 1.000
    C C36 -0.5115(10) 0.4536(5) 0.6379(4) 0.081(3) Uani . . 1.000
    H H2A 0.05080 1.06050 0.82770 0.0740 Uiso calc R 1.000
    H H3A -0.06750 1.08990 0.93990 0.0850 Uiso calc R 1.000
    H H4A 0.13540 1.05380 1.05490 0.0870 Uiso calc R 1.000
    H H5A 0.45900 0.99000 1.05770 0.0950 Uiso calc R 1.000
    H H6A 0.57800 0.95980 0.94620 0.0800 Uiso calc R 1.000
    H H9A 0.66130 0.81720 0.69160 0.0640 Uiso calc R 1.000
    H H10A 0.70080 0.95460 0.59260 0.0820 Uiso calc R 1.000
    H H10B 0.53080 0.88150 0.57760 0.0820 Uiso calc R 1.000
    H H11A 0.78820 0.77820 0.56920 0.0800 Uiso calc R 1.000
    H H11B 0.81450 0.85280 0.51230 0.0800 Uiso calc R 1.000
    H H12A 1.13950 0.81190 0.58350 0.0730 Uiso calc R 1.000
    H H12B 1.09210 0.90970 0.59590 0.0730 Uiso calc R 1.000
    H H13A 0.96590 0.94840 0.72190 0.0700 Uiso calc R 1.000
    H H13B 0.94070 0.87100 0.77630 0.0700 Uiso calc R 1.000
    H H16A 1.26510 0.78050 0.93250 0.1590 Uiso calc R 1.000
    H H16B 1.29790 0.68390 0.95720 0.1590 Uiso calc R 1.000
    H H16C 1.07920 0.71480 0.91360 0.1590 Uiso calc R 1.000
    H H17A 1.26240 0.60190 0.76740 0.1530 Uiso calc R 1.000
    H H17B 1.07690 0.60700 0.81350 0.1530 Uiso calc R 1.000
    H H17C 1.29500 0.56980 0.85190 0.1530 Uiso calc R 1.000
    H H18A 1.55570 0.77500 0.85240 0.1300 Uiso calc R 1.000
    H H18B 1.56650 0.69220 0.80270 0.1300 Uiso calc R 1.000
    H H18C 1.59900 0.68480 0.89160 0.1300 Uiso calc R 1.000
    H H20A 1.00750 0.13220 0.68170 0.0740 Uiso calc R 1.000
    H H21A 1.12460 0.10330 0.56930 0.0860 Uiso calc R 1.000
    H H22A 0.91670 0.13770 0.45430 0.0900 Uiso calc R 1.000
    H H23A 0.58780 0.19140 0.45120 0.0840 Uiso calc R 1.000
    H H24A 0.46540 0.22030 0.56240 0.0740 Uiso calc R 1.000
    H H27A 0.15230 0.22090 0.80430 0.0620 Uiso calc R 1.000
    H H28A 0.36690 0.21510 0.92300 0.0750 Uiso calc R 1.000
    H H28B 0.43330 0.31180 0.91510 0.0750 Uiso calc R 1.000
    H H29A 0.02150 0.25480 0.92260 0.0830 Uiso calc R 1.000
    H H29B 0.16320 0.30870 0.98580 0.0830 Uiso calc R 1.000
    H H30A -0.09650 0.39390 0.91100 0.0770 Uiso calc R 1.000
    H H30B 0.13090 0.42930 0.91090 0.0770 Uiso calc R 1.000
    H H31A 0.29170 0.39050 0.78690 0.0680 Uiso calc R 1.000
    H H31B 0.13950 0.33890 0.72460 0.0680 Uiso calc R 1.000
    H H34A -0.29080 0.58380 0.70740 0.1320 Uiso calc R 1.000
    H H34B -0.30370 0.60510 0.62080 0.1320 Uiso calc R 1.000
    H H34C -0.08860 0.57840 0.67010 0.1320 Uiso calc R 1.000
    H H35A -0.06140 0.46290 0.57470 0.1240 Uiso calc R 1.000
    H H35B -0.28190 0.48780 0.52850 0.1240 Uiso calc R 1.000
    H H35C -0.23880 0.39320 0.55790 0.1240 Uiso calc R 1.000
    H H36A -0.55900 0.47250 0.68330 0.1220 Uiso calc R 1.000
    H H36B -0.52850 0.39230 0.63280 0.1220 Uiso calc R 1.000
    H H36C -0.59270 0.48150 0.59450 0.1220 Uiso calc R 1.000
loop_
    _atom_site_aniso_label
    _atom_site_aniso_U_11
    _atom_site_aniso_U_22
    _atom_site_aniso_U_33
    _atom_site_aniso_U_12
    _atom_site_aniso_U_13
    _atom_site_aniso_U_23
    O1 0.058(2) 0.070(2) 0.052(2) 0.0050(18) 0.0049(16) 0.0100(17)
    O2 0.071(3) 0.081(3) 0.0403(19) 0.015(2) 0.0071(16) 0.0061(17)
    O3 0.083(3) 0.089(3) 0.053(2) 0.020(2) 0.0144(18) 0.0008(19)
    N1 0.052(3) 0.056(2) 0.051(2) 0.006(2) 0.0039(17) 0.0042(19)
    N2 0.052(3) 0.069(3) 0.060(3) 0.008(2) 0.0096(19) 0.011(2)
    N3 0.066(3) 0.085(3) 0.036(2) 0.019(2) 0.0064(17) 0.002(2)
    C1 0.060(4) 0.046(3) 0.050(3) -0.004(2) 0.006(2) 0.003(2)
    C2 0.055(4) 0.055(3) 0.073(4) -0.002(3) 0.007(2) 0.005(3)
    C3 0.084(5) 0.056(3) 0.076(4) 0.002(3) 0.028(3) -0.005(3)
    C4 0.106(5) 0.057(3) 0.059(3) -0.010(3) 0.029(3) -0.006(3)
    C5 0.097(5) 0.078(4) 0.058(3) -0.006(4) 0.002(3) 0.000(3)
    C6 0.066(4) 0.069(4) 0.062(3) 0.000(3) 0.002(3) -0.001(3)
    C7 0.035(3) 0.052(3) 0.060(3) -0.006(2) 0.003(2) 0.002(2)
    C8 0.037(3) 0.055(3) 0.054(3) -0.003(2) -0.0004(19) 0.004(2)
    C9 0.044(3) 0.058(3) 0.056(3) -0.003(2) 0.007(2) 0.001(2)
    C10 0.048(3) 0.103(5) 0.048(3) -0.003(3) -0.007(2) 0.002(3)
    C11 0.066(4) 0.097(4) 0.036(3) -0.003(3) 0.005(2) 0.002(3)
    C12 0.062(4) 0.078(4) 0.044(3) 0.005(3) 0.012(2) 0.008(2)
    C13 0.058(3) 0.078(4) 0.037(2) 0.013(3) 0.002(2) -0.002(2)
    C14 0.057(3) 0.062(3) 0.042(3) -0.002(3) 0.004(2) -0.001(2)
    C15 0.074(4) 0.069(4) 0.053(3) 0.006(3) -0.002(2) 0.019(3)
    C16 0.128(7) 0.137(7) 0.048(3) 0.004(6) 0.004(4) 0.024(4)
    C17 0.127(7) 0.081(5) 0.087(5) -0.020(5) -0.011(4) 0.022(4)
    C18 0.074(5) 0.083(5) 0.093(4) 0.003(3) -0.012(3) 0.022(4)
    O4 0.052(2) 0.094(3) 0.0467(18) 0.017(2) 0.0005(14) 0.0030(18)
    O5 0.079(3) 0.100(3) 0.049(2) 0.026(2) 0.0150(19) 0.003(2)
    O6 0.072(3) 0.090(3) 0.0415(18) 0.026(2) 0.0104(16) 0.0123(18)
    N4 0.045(3) 0.099(4) 0.056(3) 0.016(2) 0.0039(18) 0.004(2)
    N5 0.054(3) 0.057(2) 0.042(2) 0.008(2) 0.0049(16) 0.0065(17)
    N6 0.073(3) 0.067(3) 0.0359(19) 0.017(2) 0.0124(18) 0.0042(19)
    C19 0.042(3) 0.053(3) 0.053(3) -0.004(2) 0.001(2) 0.002(2)
    C20 0.055(3) 0.067(3) 0.061(3) 0.006(3) 0.007(2) 0.003(3)
    C21 0.060(4) 0.081(4) 0.075(4) 0.010(3) 0.015(3) -0.005(3)
    C22 0.083(5) 0.081(4) 0.066(4) 0.002(3) 0.027(3) -0.007(3)
    C23 0.073(4) 0.080(4) 0.055(3) -0.008(3) 0.006(3) 0.001(3)
    C24 0.059(3) 0.076(4) 0.048(3) 0.004(3) 0.003(2) 0.004(3)
    C25 0.048(3) 0.050(3) 0.046(3) -0.003(2) 0.0002(19) 0.005(2)
    C26 0.050(3) 0.051(3) 0.046(2) 0.006(2) -0.0001(19) 0.001(2)
    C27 0.060(3) 0.055(3) 0.038(2) 0.007(2) 0.005(2) 0.001(2)
    C28 0.071(4) 0.071(3) 0.044(3) 0.010(3) 0.005(2) 0.006(2)
    C29 0.089(4) 0.083(4) 0.037(3) 0.014(3) 0.014(3) 0.014(2)
    C30 0.084(4) 0.070(3) 0.040(3) 0.007(3) 0.015(2) 0.002(2)
    C31 0.064(4) 0.065(3) 0.043(3) 0.011(2) 0.013(2) 0.009(2)
    C32 0.070(4) 0.059(3) 0.042(3) 0.009(3) 0.010(2) 0.000(2)
    C33 0.069(4) 0.071(3) 0.042(3) 0.006(3) -0.003(2) 0.006(2)
    C34 0.108(6) 0.076(4) 0.075(4) -0.009(4) 0.000(4) 0.008(3)
    C35 0.086(5) 0.111(6) 0.048(3) 0.005(4) 0.004(3) 0.007(3)
    C36 0.072(5) 0.092(5) 0.073(4) -0.002(3) -0.006(3) 0.017(3)
_geom_special_details
;
 Bond distances, angles etc. have been calculated using the
 rounded fractional coordinates. All su's are estimated
 from the variances of the (full) variance-covariance matrix.
 The cell esds are taken into account in the estimation of
 distances, angles and torsion angles
;
loop_
    _geom_bond_atom_site_label_1
    _geom_bond_atom_site_label_2
    _geom_bond_site_symmetry_1
    _geom_bond_site_symmetry_2
    _geom_bond_distance
    _geom_bond_publ_flag
    O1 N2 . . 1.417(6) no
    O1 C8 . . 1.349(6) no
    O2 C14 . . 1.309(6) no
    O2 C15 . . 1.487(7) no
    O3 C14 . . 1.233(7) no
    O4 C26 . . 1.347(6) no
    O4 N4 . . 1.416(6) no
    O5 C32 . . 1.235(7) no
    O6 C33 . . 1.477(7) no
    O6 C32 . . 1.319(6) no
    N1 C7 . . 1.385(6) no
    N1 C8 . . 1.278(6) no
    N2 C7 . . 1.312(6) no
    N3 C13 . . 1.462(7) no
    N3 C14 . . 1.357(7) no
    N3 C12 . . 1.448(6) no
    N4 C25 . . 1.309(6) no
    N5 C25 . . 1.372(7) no
    N5 C26 . . 1.278(6) no
    N6 C31 . . 1.465(7) no
    N6 C32 . . 1.349(7) no
    N6 C30 . . 1.449(6) no
    C1 C7 . . 1.447(7) no
    C1 C2 . . 1.382(8) no
    C1 C6 . . 1.392(8) no
    C2 C3 . . 1.382(8) no
    C3 C4 . . 1.376(8) no
    C4 C5 . . 1.379(10) no
    C5 C6 . . 1.375(8) no
    C8 C9 . . 1.481(7) no
    C9 C13 . . 1.516(7) no
    C9 C10 . . 1.499(8) no
    C10 C11 . . 1.527(9) no
    C11 C12 . . 1.497(8) no
    C15 C17 . . 1.516(10) no
    C15 C16 . . 1.508(9) no
    C15 C18 . . 1.476(10) no
    C2 H2A . . 0.9300 no
    C3 H3A . . 0.9300 no
    C4 H4A . . 0.9300 no
    C5 H5A . . 0.9300 no
    C6 H6A . . 0.9300 no
    C9 H9A . . 0.9800 no
    C10 H10A . . 0.9700 no
    C10 H10B . . 0.9700 no
    C11 H11A . . 0.9700 no
    C11 H11B . . 0.9700 no
    C12 H12B . . 0.9700 no
    C12 H12A . . 0.9700 no
    C13 H13A . . 0.9700 no
    C13 H13B . . 0.9700 no
    C16 H16A . . 0.9600 no
    C16 H16B . . 0.9600 no
    C16 H16C . . 0.9600 no
    C17 H17C . . 0.9600 no
    C17 H17A . . 0.9600 no
    C17 H17B . . 0.9600 no
    C18 H18B . . 0.9600 no
    C18 H18C . . 0.9600 no
    C18 H18A . . 0.9600 no
    C19 C20 . . 1.375(8) no
    C19 C24 . . 1.411(8) no
    C19 C25 . . 1.446(7) no
    C20 C21 . . 1.379(8) no
    C21 C22 . . 1.386(8) no
    C22 C23 . . 1.351(10) no
    C23 C24 . . 1.377(8) no
    C26 C27 . . 1.501(8) no
    C27 C28 . . 1.515(8) no
    C27 C31 . . 1.511(8) no
    C28 C29 . . 1.515(9) no
    C29 C30 . . 1.503(9) no
    C33 C34 . . 1.503(10) no
    C33 C35 . . 1.515(8) no
    C33 C36 . . 1.497(9) no
    C20 H20A . . 0.9300 no
    C21 H21A . . 0.9300 no
    C22 H22A . . 0.9300 no
    C23 H23A . . 0.9300 no
    C24 H24A . . 0.9300 no
    C27 H27A . . 0.9800 no
    C28 H28A . . 0.9700 no
    C28 H28B . . 0.9700 no
    C29 H29A . . 0.9700 no
    C29 H29B . . 0.9700 no
    C30 H30A . . 0.9700 no
    C30 H30B . . 0.9700 no
    C31 H31A . . 0.9700 no
    C31 H31B . . 0.9700 no
    C34 H34A . . 0.9600 no
    C34 H34B . . 0.9600 no
    C34 H34C . . 0.9600 no
    C35 H35A . . 0.9600 no
    C35 H35B . . 0.9600 no
    C35 H35C . . 0.9600 no
    C36 H36A . . 0.9600 no
    C36 H36B . . 0.9600 no
    C36 H36C . . 0.9600 no
loop_
    _geom_angle_atom_site_label_1
    _geom_angle_atom_site_label_2
    _geom_angle_atom_site_label_3
    _geom_angle_site_symmetry_1
    _geom_angle_site_symmetry_2
    _geom_angle_site_symmetry_3
    _geom_angle
    _geom_angle_publ_flag
    N2 O1 C8 . . . 105.9(3) no
    C14 O2 C15 . . . 121.5(5) no
    N4 O4 C26 . . . 105.9(4) no
    C32 O6 C33 . . . 123.1(5) no
    C7 N1 C8 . . . 104.4(4) no
    O1 N2 C7 . . . 104.0(4) no
    C12 N3 C14 . . . 121.8(5) no
    C13 N3 C14 . . . 122.9(4) no
    C12 N3 C13 . . . 114.9(4) no
    O4 N4 C25 . . . 103.3(4) no
    C25 N5 C26 . . . 103.8(4) no
    C30 N6 C32 . . . 118.9(5) no
    C31 N6 C32 . . . 121.1(4) no
    C30 N6 C31 . . . 116.1(4) no
    C2 C1 C6 . . . 119.0(5) no
    C2 C1 C7 . . . 120.5(5) no
    C6 C1 C7 . . . 120.4(5) no
    C1 C2 C3 . . . 120.5(5) no
    C2 C3 C4 . . . 120.1(6) no
    C3 C4 C5 . . . 119.8(5) no
    C4 C5 C6 . . . 120.4(5) no
    C1 C6 C5 . . . 120.2(6) no
    N2 C7 C1 . . . 122.8(4) no
    N1 C7 N2 . . . 112.7(4) no
    N1 C7 C1 . . . 124.6(4) no
    O1 C8 N1 . . . 113.0(4) no
    O1 C8 C9 . . . 118.3(4) no
    N1 C8 C9 . . . 128.8(5) no
    C8 C9 C10 . . . 115.4(5) no
    C8 C9 C13 . . . 108.1(4) no
    C10 C9 C13 . . . 111.3(4) no
    C9 C10 C11 . . . 110.4(5) no
    C10 C11 C12 . . . 111.4(5) no
    N3 C12 C11 . . . 110.3(5) no
    N3 C13 C9 . . . 110.9(4) no
    O3 C14 N3 . . . 121.4(5) no
    O2 C14 N3 . . . 112.2(5) no
    O2 C14 O3 . . . 126.3(5) no
    C16 C15 C17 . . . 111.1(6) no
    O2 C15 C18 . . . 111.1(5) no
    O2 C15 C17 . . . 109.1(5) no
    O2 C15 C16 . . . 100.8(5) no
    C16 C15 C18 . . . 111.5(6) no
    C17 C15 C18 . . . 112.6(6) no
    C1 C2 H2A . . . 120.00 no
    C3 C2 H2A . . . 120.00 no
    C2 C3 H3A . . . 120.00 no
    C4 C3 H3A . . . 120.00 no
    C3 C4 H4A . . . 120.00 no
    C5 C4 H4A . . . 120.00 no
    C6 C5 H5A . . . 120.00 no
    C4 C5 H5A . . . 120.00 no
    C1 C6 H6A . . . 120.00 no
    C5 C6 H6A . . . 120.00 no
    C13 C9 H9A . . . 107.00 no
    C8 C9 H9A . . . 107.00 no
    C10 C9 H9A . . . 107.00 no
    C9 C10 H10A . . . 110.00 no
    C9 C10 H10B . . . 110.00 no
    C11 C10 H10A . . . 110.00 no
    C11 C10 H10B . . . 110.00 no
    H10A C10 H10B . . . 108.00 no
    C10 C11 H11A . . . 109.00 no
    C10 C11 H11B . . . 109.00 no
    C12 C11 H11B . . . 109.00 no
    H11A C11 H11B . . . 108.00 no
    C12 C11 H11A . . . 109.00 no
    H12A C12 H12B . . . 108.00 no
    C11 C12 H12B . . . 110.00 no
    N3 C12 H12A . . . 110.00 no
    N3 C12 H12B . . . 110.00 no
    C11 C12 H12A . . . 110.00 no
    N3 C13 H13A . . . 109.00 no
    N3 C13 H13B . . . 110.00 no
    C9 C13 H13A . . . 109.00 no
    C9 C13 H13B . . . 109.00 no
    H13A C13 H13B . . . 108.00 no
    C15 C16 H16A . . . 109.00 no
    C15 C16 H16B . . . 109.00 no
    C15 C16 H16C . . . 110.00 no
    H16B C16 H16C . . . 110.00 no
    H16A C16 H16B . . . 109.00 no
    H16A C16 H16C . . . 109.00 no
    H17A C17 H17C . . . 109.00 no
    C15 C17 H17A . . . 109.00 no
    C15 C17 H17B . . . 109.00 no
    C15 C17 H17C . . . 109.00 no
    H17A C17 H17B . . . 109.00 no
    H17B C17 H17C . . . 110.00 no
    C15 C18 H18A . . . 109.00 no
    C15 C18 H18B . . . 109.00 no
    C15 C18 H18C . . . 109.00 no
    H18A C18 H18B . . . 110.00 no
    H18A C18 H18C . . . 109.00 no
    H18B C18 H18C . . . 109.00 no
    C20 C19 C24 . . . 118.6(5) no
    C20 C19 C25 . . . 121.8(5) no
    C24 C19 C25 . . . 119.6(5) no
    C19 C20 C21 . . . 120.6(5) no
    C20 C21 C22 . . . 119.8(6) no
    C21 C22 C23 . . . 120.3(5) no
    C22 C23 C24 . . . 120.7(5) no
    C19 C24 C23 . . . 119.9(5) no
    N4 C25 N5 . . . 113.8(4) no
    N4 C25 C19 . . . 122.0(5) no
    N5 C25 C19 . . . 124.2(4) no
    O4 C26 N5 . . . 113.2(5) no
    O4 C26 C27 . . . 118.5(4) no
    N5 C26 C27 . . . 128.3(5) no
    C26 C27 C28 . . . 114.4(5) no
    C26 C27 C31 . . . 109.3(4) no
    C28 C27 C31 . . . 112.0(4) no
    C27 C28 C29 . . . 108.5(5) no
    C28 C29 C30 . . . 112.6(5) no
    N6 C30 C29 . . . 111.6(5) no
    N6 C31 C27 . . . 109.7(4) no
    O5 C32 O6 . . . 124.9(5) no
    O5 C32 N6 . . . 122.3(5) no
    O6 C32 N6 . . . 112.8(5) no
    O6 C33 C34 . . . 109.3(5) no
    O6 C33 C35 . . . 101.5(5) no
    O6 C33 C36 . . . 111.2(5) no
    C34 C33 C35 . . . 110.3(5) no
    C34 C33 C36 . . . 113.3(6) no
    C35 C33 C36 . . . 110.6(5) no
    C19 C20 H20A . . . 120.00 no
    C21 C20 H20A . . . 120.00 no
    C20 C21 H21A . . . 120.00 no
    C22 C21 H21A . . . 120.00 no
    C21 C22 H22A . . . 120.00 no
    C23 C22 H22A . . . 120.00 no
    C22 C23 H23A . . . 120.00 no
    C24 C23 H23A . . . 120.00 no
    C19 C24 H24A . . . 120.00 no
    C23 C24 H24A . . . 120.00 no
    C26 C27 H27A . . . 107.00 no
    C28 C27 H27A . . . 107.00 no
    C31 C27 H27A . . . 107.00 no
    C27 C28 H28A . . . 110.00 no
    C27 C28 H28B . . . 110.00 no
    C29 C28 H28A . . . 110.00 no
    C29 C28 H28B . . . 110.00 no
    H28A C28 H28B . . . 108.00 no
    C28 C29 H29A . . . 109.00 no
    C28 C29 H29B . . . 109.00 no
    C30 C29 H29A . . . 109.00 no
    C30 C29 H29B . . . 109.00 no
    H29A C29 H29B . . . 108.00 no
    N6 C30 H30A . . . 109.00 no
    N6 C30 H30B . . . 109.00 no
    C29 C30 H30A . . . 109.00 no
    C29 C30 H30B . . . 109.00 no
    H30A C30 H30B . . . 108.00 no
    N6 C31 H31A . . . 110.00 no
    N6 C31 H31B . . . 110.00 no
    C27 C31 H31A . . . 110.00 no
    C27 C31 H31B . . . 110.00 no
    H31A C31 H31B . . . 108.00 no
    C33 C34 H34A . . . 109.00 no
    C33 C34 H34B . . . 110.00 no
    C33 C34 H34C . . . 110.00 no
    H34A C34 H34B . . . 110.00 no
    H34A C34 H34C . . . 109.00 no
    H34B C34 H34C . . . 110.00 no
    C33 C35 H35A . . . 110.00 no
    C33 C35 H35B . . . 109.00 no
    C33 C35 H35C . . . 109.00 no
    H35A C35 H35B . . . 109.00 no
    H35A C35 H35C . . . 109.00 no
    H35B C35 H35C . . . 109.00 no
    C33 C36 H36A . . . 110.00 no
    C33 C36 H36B . . . 109.00 no
    C33 C36 H36C . . . 109.00 no
    H36A C36 H36B . . . 110.00 no
    H36A C36 H36C . . . 109.00 no
    H36B C36 H36C . . . 109.00 no
loop_
    _geom_torsion_atom_site_label_1
    _geom_torsion_atom_site_label_2
    _geom_torsion_atom_site_label_3
    _geom_torsion_atom_site_label_4
    _geom_torsion_site_symmetry_1
    _geom_torsion_site_symmetry_2
    _geom_torsion_site_symmetry_3
    _geom_torsion_site_symmetry_4
    _geom_torsion
    _geom_torsion_publ_flag
    N2 O1 C8 N1 . . . . -1.4(6) no
    N2 O1 C8 C9 . . . . 178.5(4) no
    C8 O1 N2 C7 . . . . -0.3(5) no
    C15 O2 C14 O3 . . . . -1.6(9) no
    C15 O2 C14 N3 . . . . -178.6(5) no
    C14 O2 C15 C17 . . . . -63.1(7) no
    C14 O2 C15 C18 . . . . 61.6(7) no
    C14 O2 C15 C16 . . . . 179.9(6) no
    N4 O4 C26 C27 . . . . 176.2(4) no
    N4 O4 C26 N5 . . . . -2.2(6) no
    C26 O4 N4 C25 . . . . 2.7(6) no
    C33 O6 C32 N6 . . . . -171.1(5) no
    C32 O6 C33 C36 . . . . -65.0(7) no
    C32 O6 C33 C34 . . . . 60.9(7) no
    C33 O6 C32 O5 . . . . 10.3(9) no
    C32 O6 C33 C35 . . . . 177.4(5) no
    C7 N1 C8 O1 . . . . 2.3(6) no
    C8 N1 C7 N2 . . . . -2.5(6) no
    C8 N1 C7 C1 . . . . 176.8(5) no
    C7 N1 C8 C9 . . . . -177.6(5) no
    O1 N2 C7 N1 . . . . 1.7(5) no
    O1 N2 C7 C1 . . . . -177.7(4) no
    C13 N3 C14 O3 . . . . 178.0(5) no
    C13 N3 C12 C11 . . . . -55.9(7) no
    C14 N3 C12 C11 . . . . 117.0(6) no
    C12 N3 C13 C9 . . . . 54.8(6) no
    C14 N3 C13 C9 . . . . -118.0(5) no
    C12 N3 C14 O2 . . . . -177.1(5) no
    C12 N3 C14 O3 . . . . 5.7(8) no
    C13 N3 C14 O2 . . . . -4.8(7) no
    O4 N4 C25 N5 . . . . -2.4(6) no
    O4 N4 C25 C19 . . . . -178.8(4) no
    C26 N5 C25 C19 . . . . 177.4(5) no
    C25 N5 C26 O4 . . . . 0.8(6) no
    C26 N5 C25 N4 . . . . 1.1(6) no
    C25 N5 C26 C27 . . . . -177.4(5) no
    C32 N6 C30 C29 . . . . 150.6(5) no
    C31 N6 C30 C29 . . . . -51.5(7) no
    C32 N6 C31 C27 . . . . -149.7(5) no
    C30 N6 C32 O5 . . . . -10.6(9) no
    C30 N6 C32 O6 . . . . 170.8(5) no
    C31 N6 C32 O5 . . . . -167.4(6) no
    C31 N6 C32 O6 . . . . 14.0(8) no
    C30 N6 C31 C27 . . . . 52.9(6) no
    C2 C1 C7 N2 . . . . 20.5(8) no
    C6 C1 C2 C3 . . . . 2.0(9) no
    C7 C1 C2 C3 . . . . 179.3(5) no
    C2 C1 C6 C5 . . . . -2.0(9) no
    C7 C1 C6 C5 . . . . -179.4(5) no
    C2 C1 C7 N1 . . . . -158.8(5) no
    C6 C1 C7 N2 . . . . -162.2(5) no
    C6 C1 C7 N1 . . . . 18.5(8) no
    C1 C2 C3 C4 . . . . -1.1(9) no
    C2 C3 C4 C5 . . . . 0.3(10) no
    C3 C4 C5 C6 . . . . -0.4(10) no
    C4 C5 C6 C1 . . . . 1.3(9) no
    N1 C8 C9 C10 . . . . -179.6(5) no
    O1 C8 C9 C13 . . . . 125.9(5) no
    O1 C8 C9 C10 . . . . 0.6(7) no
    N1 C8 C9 C13 . . . . -54.3(7) no
    C8 C9 C10 C11 . . . . 177.3(5) no
    C13 C9 C10 C11 . . . . 53.6(7) no
    C8 C9 C13 N3 . . . . 179.4(4) no
    C10 C9 C13 N3 . . . . -52.9(7) no
    C9 C10 C11 C12 . . . . -55.1(7) no
    C10 C11 C12 N3 . . . . 54.9(7) no
    C24 C19 C20 C21 . . . . -2.0(8) no
    C25 C19 C20 C21 . . . . 179.1(5) no
    C20 C19 C24 C23 . . . . 1.8(8) no
    C25 C19 C24 C23 . . . . -179.3(5) no
    C20 C19 C25 N4 . . . . -10.0(8) no
    C20 C19 C25 N5 . . . . 173.9(5) no
    C24 C19 C25 N4 . . . . 171.1(5) no
    C24 C19 C25 N5 . . . . -4.9(8) no
    C19 C20 C21 C22 . . . . 2.1(9) no
    C20 C21 C22 C23 . . . . -2.0(10) no
    C21 C22 C23 C24 . . . . 1.8(10) no
    C22 C23 C24 C19 . . . . -1.7(9) no
    O4 C26 C27 C28 . . . . 15.2(7) no
    O4 C26 C27 C31 . . . . 141.7(5) no
    N5 C26 C27 C28 . . . . -166.7(5) no
    N5 C26 C27 C31 . . . . -40.2(7) no
    C26 C27 C28 C29 . . . . -178.1(4) no
    C31 C27 C28 C29 . . . . 56.8(6) no
    C26 C27 C31 N6 . . . . 176.9(4) no
    C28 C27 C31 N6 . . . . -55.3(6) no
    C27 C28 C29 C30 . . . . -54.6(6) no
    C28 C29 C30 N6 . . . . 51.8(7) no
loop_
    _geom_hbond_atom_site_label_D
    _geom_hbond_atom_site_label_H
    _geom_hbond_atom_site_label_A
    _geom_hbond_site_symmetry_A
    _geom_hbond_distance_DH
    _geom_hbond_distance_HA
    _geom_hbond_distance_DA
    _geom_hbond_angle_DHA
    _geom_hbond_publ_flag
    C13 H13A N2 1_655 0.97 2.61 3.352(7) 133 yes
    C18 H18A N1 1_655 0.96 2.61 3.490(9) 153 yes
data_global
_journal_date_recd_electronic     2010-04-19
_journal_date_accepted     2010-05-19
_journal_name_full     'Acta Crystallographica, Section E'
_journal_year     2010
_journal_volume     66
_journal_issue      7
_journal_page_first     o1576
_journal_page_last     o1576
_journal_paper_category     QO
_journal_coeditor_code     SU2175
_publ_contact_author_name     'Shen Jingkang'
_publ_contact_author_address
;
Shanghai Institute of Materia Medica, Chinese Academy of Sciences,
555 Zuchongzhi Road,
Shanghai 201203
China
;
_publ_contact_author_email     jkshen@mail.shcnc.ac.cn
_publ_contact_author_fax     '86 021 50802927'
_publ_contact_author_phone     '86 021 50806600-5410'
_publ_section_title
;
(<i>S</i>)-<i>tert</i>-Butyl
3-(3-phenyl-1,2,4-oxadiazol-5-yl)piperidine-1-carboxylate
;
loop_
    _publ_author_name
    _publ_author_address
    'Liu, Lin '
;
Shanghai Institute of Materia Medica,
Shanghai Institutes for Biological Sciences, Chinese Academy of Sciences,
555 Zuchongzhi Road,
Shanghai 201203
People's Republic of China
;
    'Xia, Guangxin'
;
Central Research Institute, Shanghai Pharmaceutical (Group) Co. Ltd,
555 Zuchongzhi Road,
Shanghai 201203
People's Republic of China
;
    'Liu, Xuejun'
;
Central Research Institute, Shanghai Pharmaceutical (Group) Co. Ltd,
555 Zuchongzhi Road,
Shanghai 201203
People's Republic of China
;
    'Xie, Jieshu'
;
Central Research Institute, Shanghai Pharmaceutical (Group) Co. Ltd,
555 Zuchongzhi Road,
Shanghai 201203
People's Republic of China
;
    'Shen, Jingkang'
;
Shanghai Institute of Materia Medica,
Shanghai Institutes for Biological Sciences, Chinese Academy of Sciences,
555 Zuchongzhi Road,
Shanghai 201203
People's Republic of China
;
