# Supplementary material for: (S)-tert-Butyl 3-(3-phenyl-1,2,4-oxa­diazol-5-yl)piperidine-1-carboxyl­ate
Source: Acta Crystallogr Sect E Struct Rep Online. 2010 Jun 5;66(Pt 7):o1576. doi: 10.1107/S1600536810018714 (PMC3007067; doi:10.1107/S1600536810018714)
Supplement: Supplementary file 2 [file e-66-o1576-Isup2.hkl]

# 
# h,k,l, Fc-squared, Fo-squared, sigma(Fo-squared) and status flag 
# 
data_I
_shelx_title ' a00407a in P2(1)' 
_shelx_refln_list_code          4 
_shelx_F_calc_maximum      170.36 
_exptl_crystal_F_000       704.00 
_reflns_d_resolution_high  0.8406 
 
loop_ 
 _symmetry_equiv_pos_as_xyz 
 'x, y, z' 
 '-x, y+1/2, -z' 
 
_cell_length_a     6.4635 
_cell_length_b    15.5151 
_cell_length_c    17.8468 
_cell_angle_alpha  90.000 
_cell_angle_beta   99.880 
_cell_angle_gamma  90.000 
 
_shelx_F_squared_multiplier     1.000 
 
loop_ 
 _refln_index_h 
 _refln_index_k 
 _refln_index_l 
 _refln_F_squared_calc 
 _refln_F_squared_meas 
 _refln_F_squared_sigma 
 _refln_observed_status 
   0 -18   0       15.17       12.12      6.82 o 
   1 -18   0        0.12        3.97      4.26 o 
   1 -17   0        4.02        3.82      3.97 o 
   2 -17   0        1.19        0.23      3.15 o 
   0 -16   0       22.33       31.82      7.42 o 
   1 -16   0       16.92       17.92      4.37 o 
   2 -16   0       22.68       20.24      4.21 o 
   3 -16   0       46.16       43.29     10.04 o 
   1 -15   0        5.95        8.46      3.60 o 
   2 -15   0       41.18       39.90      4.94 o 
   3 -15   0       31.28       24.34      7.10 o 
   4 -15   0       18.12       20.56      5.03 o 
   0 -14   0       95.95       93.47     10.21 o 
   1 -14   0        9.82        9.08      3.63 o 
   2 -14   0       53.27       53.42      4.26 o 
   3 -14   0       27.79       32.28      4.92 o 
   4 -14   0       28.33       33.51      5.60 o 
   1 -13   0       69.57       67.44     10.45 o 
   2 -13   0       15.02       14.68      2.93 o 
   3 -13   0      102.93      103.37      7.33 o 
   4 -13   0       21.65       26.00      8.49 o 
   5 -13   0       17.34       24.72      6.20 o 
   0 -12   0       13.26       13.48      4.20 o 
   1 -12   0       47.34       50.99      3.33 o 
   2 -12   0      138.15      131.38     12.62 o 
   3 -12   0       36.60       39.44      5.05 o 
   4 -12   0        9.87       15.05      4.48 o 
   5 -12   0        8.18        7.86      5.09 o 
   1 -11   0       39.15       35.06      2.72 o 
   2 -11   0      191.99      192.83     21.41 o 
   3 -11   0        1.28        0.28      2.90 o 
   4 -11   0      176.45      162.55     21.90 o 
   5 -11   0       25.12       36.83     12.28 o 
   6 -11   0        0.03       -0.22      5.84 o 
   0 -10   0       66.56       62.62      3.77 o 
   1 -10   0      484.74      470.08     34.75 o 
   2 -10   0      123.28      132.37     11.66 o 
   3 -10   0      306.40      323.33     15.28 o 
   4 -10   0       80.46       72.80      9.77 o 
   5 -10   0       10.40       12.93      4.70 o 
   6 -10   0        6.42       12.01      6.66 o 
   1  -9   0      147.11      154.99      5.60 o 
   2  -9   0      474.26      533.17     25.91 o 
   3  -9   0      116.36      138.44     13.22 o 
   4  -9   0      549.25      572.69     67.74 o 
   5  -9   0       73.03       76.87      9.72 o 
   6  -9   0        6.86       12.44      6.49 o 
   0  -8   0       94.59       88.31      3.77 o 
   1  -8   0      670.27      642.34     55.14 o 
   2  -8   0      310.96      258.54      7.68 o 
   3  -8   0      102.76       81.89     36.56 o 
   4  -8   0      134.83      157.73     23.29 o 
   5  -8   0        9.33        6.50      4.54 o 
   6  -8   0       19.48       21.18      7.04 o 
   1  -7   0      339.84      370.85     35.00 o 
   2  -7   0     4629.11     4535.87     66.58 o 
   3  -7   0      129.61      112.41     41.76 o 
   4  -7   0      245.11      293.69     32.32 o 
   5  -7   0      230.22      311.57     47.28 o 
   6  -7   0        7.83        7.31      6.82 o 
   0  -6   0     1210.74     1120.53     11.71 o 
   1  -6   0      206.24      183.06     11.40 o 
   2  -6   0        3.51        7.28      2.59 o 
   3  -6   0      916.51      970.06     66.34 o 
   4  -6   0       46.85       53.41      9.01 o 
   5  -6   0        5.54        5.89      5.35 o 
   1  -5   0       93.28       93.75      2.26 o 
   2  -5   0      415.64      404.87     69.75 o 
   3  -5   0     1103.34     1169.24     26.01 o 
   4  -5   0      102.38      109.65      9.67 o 
   5  -5   0      332.02      366.12     18.37 o 
   0  -4   0     9547.99    10837.17    203.51 o 
   1  -4   0    22224.16    22453.14    282.32 o 
   2  -4   0      533.37      722.27     58.96 o 
   3  -4   0      222.56      221.17     10.99 o 
   4  -4   0       34.17       28.06      5.62 o 
   5  -4   0        6.02        3.98      4.15 o 
   1  -3   0    29023.57    23321.23   1957.64 o 
   2  -3   0     1516.30     1432.04     23.50 o 
   3  -3   0       16.14       17.96      3.71 o 
   4  -3   0      134.08      151.30     10.60 o 
   7  -3   0        8.14       28.27     15.61 o 
   0  -2   0     1166.29     1150.68     21.78 o 
   1  -2   0     1093.29     1330.76     66.93 o 
   2  -2   0     1062.02      968.67     18.39 o 
   3  -2   0      292.03      271.87     12.03 o 
   4  -2   0       17.59       20.36      4.26 o 
   7  -2   0        6.43       23.09     16.48 o 
   1  -1   0     4327.91     4726.38    181.62 o 
   2  -1   0      147.63      156.36      5.19 o 
   3  -1   0      221.25      216.89      6.78 o 
   4  -1   0      160.96      124.12      7.98 o 
   7  -1   0       21.77       77.23     20.90 o 
   1   0   0      465.61      502.83      6.40 o 
   2   0   0      815.44      766.00     10.91 o 
   3   0   0       45.81       44.39      4.53 o 
   4   0   0        0.07        0.27      2.46 o 
   5   0   0       13.77        5.57      3.49 o 
   6   0   0        0.74       16.97     11.73 o 
   7   0   0       63.97      196.85     28.00 o 
   1   1   0     4328.91     4753.96     38.53 o 
   2   1   0      147.62      152.37      6.89 o 
   3   1   0      221.36      258.39     11.37 o 
   4   1   0      160.99      136.85      8.74 o 
   5   1   0       55.39       71.41     25.30 o 
   6   1   0       64.16       99.96     47.79 o 
   7   1   0       21.82       60.04     19.87 o 
   0   2   0     1166.32      522.33      5.81 o 
   1   2   0     1093.40      888.96    166.58 o 
   2   2   0     1061.92      944.79     74.67 o 
   3   2   0      291.95      281.71     14.50 o 
   4   2   0       17.59       19.49      3.68 o 
   5   2   0        2.23       -2.09      2.91 o 
   6   2   0       29.00       45.00     17.41 o 
   7   2   0        6.42       52.61     25.11 o 
   1   3   0    29022.74    25306.15    154.64 o 
   2   3   0     1516.53     1524.88     64.13 o 
   3   3   0       16.14       17.95      2.57 o 
   4   3   0      134.07      167.05     16.58 o 
   5   3   0       39.25       37.39     10.40 o 
   6   3   0       37.83       84.12     59.28 o 
   7   3   0        8.12       54.63     23.14 o 
   0   4   0     9544.37    10459.82     66.76 o 
   1   4   0    22224.21    21653.42    134.98 o 
   2   4   0      534.08      501.75     95.06 o 
   3   4   0      222.55      273.69     11.92 o 
   4   4   0       34.22       38.33      4.63 o 
   5   4   0        6.00        2.66      3.65 o 
   6   4   0       37.26       47.39     24.45 o 
   7   4   0       28.62       55.80     29.86 o 
   1   5   0       93.05       86.41     12.02 o 
   2   5   0      415.44      360.30     64.77 o 
   3   5   0     1103.28     1241.88     94.13 o 
   4   5   0      102.26      114.64      6.84 o 
   5   5   0      332.10      488.79     71.58 o 
   6   5   0       17.43       22.34     10.02 o 
   7   5   0       30.27       64.52     47.54 o 
   0   6   0     1210.44     1326.91     12.87 o 
   1   6   0      206.26      189.74      5.19 o 
   2   6   0        3.54        4.04      1.34 o 
   3   6   0      916.49      966.82     97.74 o 
   4   6   0       46.77       57.58      5.17 o 
   5   6   0        5.52        5.87      3.91 o 
   6   6   0       19.39       21.80      6.44 o 
   7   6   0        4.83        8.13      8.73 o 
   1   7   0      339.72      302.09     79.24 o 
   2   7   0     4628.99     4246.87    118.49 o 
   3   7   0      129.71      112.11     14.23 o 
   4   7   0      245.03      288.31     10.58 o 
   5   7   0      230.08      300.41     52.06 o 
   6   7   0        7.83        8.68      5.24 o 
   7   7   0        7.26       29.53     18.64 o 
   0   8   0       94.59      122.99      4.31 o 
   1   8   0      670.16      678.64     23.31 o 
   2   8   0      310.95      313.73     21.16 o 
   3   8   0      103.04       96.78      8.14 o 
   4   8   0      134.81      158.59     11.52 o 
   5   8   0        9.33        5.60      4.06 o 
   6   8   0       19.49       36.91      8.05 o 
   1   9   0      147.03      181.83     10.16 o 
   2   9   0      474.26      544.71     15.30 o 
   3   9   0      116.21       78.72     39.21 o 
   4   9   0      549.13      616.87     34.31 o 
   5   9   0       72.96       79.93     12.09 o 
   6   9   0        6.88       14.77      6.20 o 
   0  10   0       66.63       87.90      4.20 o 
   1  10   0      484.64      598.42     26.96 o 
   2  10   0      123.44      118.76     28.02 o 
   3  10   0      306.36      320.05     18.28 o 
   4  10   0       80.45       74.95      6.34 o 
   5  10   0       10.48       17.25      9.11 o 
   6  10   0        6.41       11.68     12.06 o 
   1  11   0       39.20       59.89      7.21 o 
   3  11   0        1.28       -2.67      4.69 o 
   4  11   0      176.42      165.49     11.96 o 
   5  11   0       25.12       42.25     10.81 o 
   6  11   0        0.03       -2.67     11.46 o 
   2  12   0      138.02      171.75     10.27 o 
   3  12   0       36.50       43.23      7.48 o 
   4  12   0        9.85       15.83      6.60 o 
   5  12   0        8.17        8.24      7.53 o 
  -1 -18   1        6.36       10.82      5.22 o 
   0 -18   1       14.63       18.03      5.24 o 
   1 -18   1        9.02       11.35      4.53 o 
  -2 -17   1        8.81        8.07      5.68 o 
  -1 -17   1       18.42       26.53      5.90 o 
   0 -17   1       26.48       29.20      5.32 o 
   1 -17   1       32.47       40.68      5.84 o 
   2 -17   1        0.66        2.53      3.59 o 
  -3 -16   1       74.68       77.90     11.03 o 
  -2 -16   1       18.04        9.96      3.41 o 
  -1 -16   1       41.23       35.06      5.35 o 
   0 -16   1        4.63        7.35      4.06 o 
   1 -16   1        2.66        1.87      3.47 o 
   2 -16   1       10.61       14.03      4.37 o 
   3 -16   1        0.96       -4.37      4.86 o 
  -4 -15   1        0.07        1.36      3.75 o 
  -3 -15   1       35.31       34.99      8.62 o 
  -2 -15   1       31.00       29.36      4.31 o 
  -1 -15   1       32.10       28.65      4.63 o 
   0 -15   1       13.05       13.56      4.16 o 
   1 -15   1       45.16       52.48      5.76 o 
   2 -15   1       17.65       22.68      6.60 o 
   3 -15   1        3.09        0.03      3.45 o 
   4 -15   1       16.18       14.22      5.22 o 
  -4 -14   1        8.45       10.09      4.28 o 
  -3 -14   1       42.23       39.31      6.96 o 
  -2 -14   1       52.66       48.59      5.19 o 
  -1 -14   1       91.14       73.31      6.66 o 
   0 -14   1        4.89        8.13      3.34 o 
   1 -14   1       17.89       15.27      3.63 o 
   2 -14   1       16.11       15.22      3.09 o 
   3 -14   1       18.10       12.21      3.80 o 
   4 -14   1        6.69        4.29      4.09 o 
  -5 -13   1       12.52       13.44      5.76 o 
  -4 -13   1       58.05       62.25     13.35 o 
  -3 -13   1       36.38       36.11      3.59 o 
  -2 -13   1      307.87      273.53     20.03 o 
  -1 -13   1       43.03       68.91      5.69 o 
   0 -13   1       31.49       32.29      4.59 o 
   1 -13   1       42.86       41.45      3.54 o 
   2 -13   1       77.76       61.93      4.04 o 
   3 -13   1       59.47       56.58      5.64 o 
   4 -13   1       26.17       31.23      5.22 o 
   5 -13   1       15.27       12.79      5.54 o 
  -5 -12   1        2.52        1.58      4.50 o 
  -4 -12   1       54.50       46.88      5.60 o 
  -3 -12   1      224.97      231.52      7.55 o 
  -2 -12   1      321.29      268.57     29.63 o 
  -1 -12   1       83.23       59.18      3.50 o 
   0 -12   1       14.87       11.90      2.01 o 
   1 -12   1       39.15       42.10      3.27 o 
   2 -12   1       45.41       42.62      3.34 o 
   3 -12   1      158.73      155.00     16.22 o 
   4 -12   1       57.72       61.19      6.50 o 
   5 -12   1       21.37       16.84      7.75 o 
  -6 -11   1        4.13       -1.26      5.40 o 
  -5 -11   1        3.47        2.91      4.50 o 
  -4 -11   1       57.90       61.58      9.28 o 
  -3 -11   1      127.46      121.84      5.43 o 
  -2 -11   1      208.95      197.52      7.73 o 
  -1 -11   1       82.47       72.37      9.50 o 
   0 -11   1       38.27       39.46      2.21 o 
   1 -11   1      150.79      142.11      5.75 o 
   2 -11   1      116.87      101.75      4.69 o 
   3 -11   1      236.36      210.12     18.66 o 
   4 -11   1        2.46        3.59      3.50 o 
   5 -11   1       24.93       17.59      6.00 o 
   6 -11   1        6.18        3.55      6.22 o 
  -6 -10   1        7.03        5.51      6.82 o 
  -5 -10   1       32.47       45.09     12.20 o 
  -4 -10   1      154.58      133.55     18.60 o 
  -3 -10   1       73.53       60.46     11.85 o 
  -2 -10   1       90.08       92.76      6.72 o 
  -1 -10   1      407.81      393.01     45.27 o 
   0 -10   1       86.21       80.92      2.86 o 
   1 -10   1        6.85        5.71      1.42 o 
   2 -10   1      399.10      360.85     14.22 o 
   3 -10   1      151.13      139.17      7.67 o 
   4 -10   1      132.61      132.43     17.58 o 
   5 -10   1       11.48        8.81      4.53 o 
   6 -10   1        6.26       10.32      7.15 o 
  -5  -9   1       32.30       31.56      5.69 o 
  -4  -9   1      350.90      401.95     69.07 o 
  -3  -9   1       68.04       65.05     15.86 o 
  -2  -9   1      106.77      118.82     16.90 o 
  -1  -9   1      272.65      266.16     37.75 o 
   0  -9   1       71.00       67.32      2.41 o 
   1  -9   1      123.98      117.74      7.05 o 
   2  -9   1      125.84      113.85     11.17 o 
   3  -9   1      198.26      218.72     19.20 o 
   4  -9   1      117.67      130.08     18.98 o 
   5  -9   1       31.51       46.12     16.27 o 
   6  -9   1        2.60        5.40      6.55 o 
  -5  -8   1       88.01       93.10     21.24 o 
  -4  -8   1      319.84      259.42     62.18 o 
  -3  -8   1      123.17       99.54     26.71 o 
  -2  -8   1      219.96      243.04      5.03 o 
  -1  -8   1     2480.85     2658.63    184.70 o 
   0  -8   1      139.92      116.51      5.33 o 
   1  -8   1      484.06      523.61     28.31 o 
   2  -8   1      628.77      654.81     93.73 o 
   3  -8   1      308.40      334.88     30.31 o 
   4  -8   1      205.02      206.20     22.29 o 
   5  -8   1       81.31       83.42     10.32 o 
   6  -8   1        8.22        6.44      6.44 o 
  -5  -7   1      305.75      390.54    125.89 o 
  -4  -7   1        8.06        7.75      4.15 o 
  -3  -7   1      113.24       85.99     35.47 o 
  -2  -7   1     1214.40     1174.07     58.02 o 
  -1  -7   1      889.71      884.23     71.48 o 
   0  -7   1     1544.97     1562.06     43.68 o 
   1  -7   1      869.59      871.25     31.96 o 
   2  -7   1     1539.83     1474.77    133.92 o 
   3  -7   1       97.50      121.61     21.49 o 
   4  -7   1       46.16       45.43      4.82 o 
   5  -7   1       87.86       87.74     10.65 o 
   6  -7   1       10.66        6.71      6.06 o 
  -5  -6   1       26.50       22.49      5.73 o 
  -4  -6   1       27.05       23.96      5.51 o 
  -3  -6   1      544.30      447.99     15.23 o 
  -2  -6   1      103.27      100.59      3.52 o 
  -1  -6   1      794.33      762.55     65.53 o 
   0  -6   1      888.17      828.41     28.02 o 
   1  -6   1     1753.65     1823.74     71.37 o 
   2  -6   1      164.56      157.90     27.68 o 
   3  -6   1      405.33      461.71     41.97 o 
   4  -6   1      160.11      222.01     38.45 o 
   5  -6   1       39.56       53.66      9.22 o 
   6  -6   1       15.23       17.19      7.42 o 
  -7  -5   1        0.51        0.00     12.61 o 
  -4  -5   1      315.87      289.44     14.60 o 
  -3  -5   1       10.51       13.59      3.22 o 
  -2  -5   1      174.10      152.55      9.92 o 
  -1  -5   1      148.80      148.49      3.96 o 
   0  -5   1     2410.29     2489.30     63.67 o 
   1  -5   1      372.95      379.54     13.34 o 
   2  -5   1      164.20      180.73     11.20 o 
   3  -5   1      198.96      193.94      7.75 o 
   4  -5   1       20.52       25.25      4.58 o 
   5  -5   1      269.10      323.44     18.58 o 
  -7  -4   1        7.58       32.31     15.66 o 
  -4  -4   1       53.93       46.95      5.79 o 
  -3  -4   1      240.16      255.04     11.64 o 
  -2  -4   1      412.05      516.01     28.33 o 
  -1  -4   1     8312.54     9143.72    136.19 o 
   0  -4   1     7858.76     8059.10     38.61 o 
   1  -4   1    10549.18    10260.94    410.53 o 
   2  -4   1      738.98      804.29    173.60 o 
   3  -4   1      358.40      407.14     10.27 o 
   4  -4   1      160.81      215.81     25.16 o 
   5  -4   1       39.45       45.58      7.53 o 
  -7  -3   1        8.65       44.81     18.34 o 
  -3  -3   1       20.04       16.16      3.28 o 
  -2  -3   1      376.35      333.84     10.36 o 
  -1  -3   1     4162.02     4124.78    275.90 o 
   0  -3   1      627.67      561.21      5.11 o 
   1  -3   1     4263.39     4277.32    302.32 o 
   2  -3   1     3071.74     3446.74    193.97 o 
   3  -3   1      542.35      574.42     18.19 o 
   4  -3   1       28.59       22.22      5.08 o 
   5  -3   1       18.46       13.32      4.86 o 
  -7  -2   1       53.72      157.21     25.38 o 
  -6  -2   1      128.73      233.99     23.10 o 
  -3  -2   1      288.07      290.25     11.32 o 
  -2  -2   1     2621.37     2551.82     31.75 o 
  -1  -2   1     3754.79     3204.07     28.91 o 
   0  -2   1      257.65      258.87      4.89 o 
   1  -2   1     2737.96     2805.21     26.54 o 
   2  -2   1      833.52      858.62     13.00 o 
   3  -2   1      876.78     1001.52     22.58 o 
   4  -2   1       25.96       30.57      3.33 o 
  -7  -1   1        8.34       30.18     15.12 o 
  -6  -1   1       92.06      223.14     24.46 o 
  -1  -1   1      437.05      399.42      8.38 o 
   0  -1   1     1696.78     1952.68     18.91 o 
   1  -1   1     6038.53     6010.59    173.39 o 
   2  -1   1     2868.73     3142.98     25.92 o 
   3  -1   1      145.66      147.09      6.67 o 
   4  -1   1      386.05      385.55     11.00 o 
   5  -1   1       46.06       35.32      5.62 o 
   7  -1   1        3.80       48.46     16.92 o 
  -7   0   1       18.75       87.33     19.65 o 
  -6   0   1        4.46       14.03     11.08 o 
  -5   0   1        9.70        9.33      7.37 o 
  -4   0   1        8.25        8.13      3.33 o 
  -3   0   1      156.07      112.19      6.45 o 
  -2   0   1       65.97       69.91      4.48 o 
  -1   0   1      345.88      192.28      4.24 o 
   1   0   1        0.96        0.65      0.98 o 
   2   0   1      320.97      308.68      6.96 o 
   3   0   1        8.82        9.28      2.07 o 
   4   0   1      113.37      104.64      8.03 o 
   5   0   1       11.53       15.56      4.97 o 
   6   0   1        0.04       -0.44      4.64 o 
   7   0   1       29.07      141.64     26.75 o 
  -7   1   1        8.32       59.87     24.61 o 
  -6   1   1       91.96      202.56     22.11 o 
  -5   1   1       47.83       44.66     18.83 o 
  -4   1   1      171.16      213.76     44.94 o 
  -3   1   1     1847.01     1805.33    140.71 o 
  -2   1   1     1209.15      999.01     87.68 o 
  -1   1   1      435.69      310.98     67.45 o 
   0   1   1     1696.80     1660.07     13.93 o 
   1   1   1     6039.28     6447.90     48.37 o 
   2   1   1     2868.24     2981.10     37.86 o 
   3   1   1      145.35      151.35      8.85 o 
   4   1   1      386.05      414.49     16.85 o 
   5   1   1       46.04       43.83      6.71 o 
   6   1   1       26.64       26.85     14.93 o 
   7   1   1        3.79       27.56     17.52 o 
  -7   2   1       53.71      193.29     31.88 o 
  -6   2   1      128.68      351.66     35.06 o 
  -5   2   1       63.03       67.26     22.71 o 
  -4   2   1      184.62      193.53     30.38 o 
  -3   2   1      288.27      297.74      9.98 o 
  -2   2   1     2621.19     2440.55     51.80 o 
  -1   2   1     3754.24     2775.44     24.66 o 
   0   2   1      257.64      239.99      3.46 o 
   1   2   1     2738.37     3015.89     27.02 o 
   2   2   1      834.74      838.03     16.74 o 
   3   2   1      876.51     1082.72     23.46 o 
   4   2   1       25.88       35.75      5.40 o 
   5   2   1       41.11       50.75     11.30 o 
   6   2   1       80.82      128.23     62.07 o 
   7   2   1       21.58       36.36      9.82 o 
  -7   3   1        8.62       18.83     15.83 o 
  -6   3   1      249.14      380.71    274.01 o 
  -5   3   1       38.08       53.92     28.38 o 
  -4   3   1       42.69       53.02     22.63 o 
  -3   3   1       19.96       21.61      2.84 o 
  -2   3   1      377.46      322.40     62.27 o 
  -1   3   1     4162.59     4157.36    370.33 o 
   0   3   1      629.07      596.64     11.02 o 
   1   3   1     4263.07     3536.34    704.86 o 
   2   3   1     3070.76     2955.04    408.60 o 
   3   3   1      542.12      546.57     28.22 o 
   4   3   1       28.63       28.27      4.09 o 
   5   3   1       18.49       14.25      4.41 o 
   6   3   1       72.41      116.34     34.94 o 
   7   3   1        6.85       12.00     10.70 o 
  -7   4   1        7.60       54.69     22.54 o 
  -6   4   1       94.14      193.77     21.40 o 
  -5   4   1       25.98       17.62      6.14 o 
  -4   4   1       53.78       66.75      5.23 o 
  -3   4   1      240.19      268.20     13.94 o 
  -2   4   1      412.29      289.79      6.19 o 
  -1   4   1     8311.84     9233.86    189.60 o 
   0   4   1     7858.59     7775.46    418.37 o 
   1   4   1    10549.33    10526.21     67.97 o 
   2   4   1      738.81      828.01     12.31 o 
   3   4   1      358.48      407.52     16.33 o 
   4   4   1      160.92      217.02      9.52 o 
   5   4   1       39.42       60.78     10.70 o 
   6   4   1       31.34       56.83     53.38 o 
   7   4   1       12.19       25.51     25.84 o 
  -7   5   1        0.50       21.45     17.90 o 
  -6   5   1        8.20       21.26      5.37 o 
  -5   5   1      486.72      595.31    155.74 o 
  -4   5   1      315.92      311.85     10.44 o 
  -3   5   1       10.60       10.51      2.15 o 
  -2   5   1      173.93      134.23      6.78 o 
  -1   5   1      148.66      150.20     16.15 o 
   0   5   1     2411.19     2605.40     20.08 o 
   1   5   1      373.18      309.95     28.68 o 
   2   5   1      164.11      161.46     23.64 o 
   3   5   1      199.01      214.21     14.86 o 
   4   5   1       20.50       25.23      4.38 o 
   5   5   1      269.13      409.72    156.69 o 
   6   5   1       12.92       11.73     12.80 o 
   7   5   1        1.63        3.44      5.87 o 
  -7   6   1       10.32       12.64      8.73 o 
  -6   6   1       42.81       67.49     15.80 o 
  -5   6   1       26.49       30.06      5.41 o 
  -4   6   1       27.18       28.34      3.77 o 
  -3   6   1      544.79      498.64     78.07 o 
  -2   6   1      103.25      113.59     11.83 o 
  -1   6   1      794.24      781.37      8.54 o 
   0   6   1      888.12      882.40      9.41 o 
   1   6   1     1753.73     1728.28     21.90 o 
   2   6   1      164.49      176.86     16.94 o 
   3   6   1      405.55      427.64     24.05 o 
   4   6   1      160.19      202.25     15.73 o 
   5   6   1       39.55       54.04      9.28 o 
   6   6   1       15.28       37.46     28.74 o 
   7   6   1        4.51        6.48      6.72 o 
  -7   7   1        1.17        3.08      5.53 o 
  -6   7   1        5.55        6.53      5.43 o 
  -5   7   1      305.92      404.61     62.22 o 
  -4   7   1        8.07       14.40      4.83 o 
  -3   7   1      113.11       93.88      6.94 o 
  -2   7   1     1214.19     1184.46     84.08 o 
  -1   7   1      890.25      874.84      9.25 o 
   0   7   1     1544.86     1474.02    415.56 o 
   1   7   1      869.43      524.77    273.83 o 
   2   7   1     1539.68     1519.05    124.90 o 
   3   7   1       97.35      103.89      6.25 o 
   4   7   1       46.16       48.56      5.38 o 
   5   7   1       87.82      123.86     24.98 o 
   6   7   1       10.64       13.00      6.99 o 
  -6   8   1        3.24        8.79      4.76 o 
  -5   8   1       88.00       95.09     13.95 o 
  -4   8   1      319.77      344.35     14.57 o 
  -3   8   1      122.86      117.38     10.08 o 
  -2   8   1      219.89      257.82     11.94 o 
  -1   8   1     2480.57     2572.13    224.25 o 
   0   8   1      139.85      161.98      4.23 o 
   1   8   1      484.13      556.63     26.75 o 
   2   8   1      629.02      500.27     14.19 o 
   3   8   1      308.34      314.08     20.39 o 
   4   8   1      205.08      212.38      9.62 o 
   5   8   1       81.41      112.51     19.90 o 
   6   8   1        8.21       11.42      6.63 o 
  -6   9   1       16.66       32.64     12.61 o 
  -5   9   1       32.34       44.07     19.40 o 
  -4   9   1      351.01      412.07     17.77 o 
  -3   9   1       68.16       74.35      4.83 o 
  -2   9   1      106.71      120.81      5.03 o 
  -1   9   1      272.62      292.11      7.22 o 
   0   9   1       71.12      101.02      2.88 o 
   1   9   1      124.17      128.36      8.98 o 
   2   9   1      125.71       66.30      4.86 o 
   3   9   1      198.26      208.25      7.56 o 
   4   9   1      117.73      141.64      8.02 o 
   5   9   1       31.52       46.60      8.54 o 
   6   9   1        2.60        9.12      5.53 o 
  -6  10   1        7.05        4.48     10.10 o 
  -5  10   1       32.48       57.91     10.81 o 
  -4  10   1      154.71      144.89     11.14 o 
  -3  10   1       73.58       56.78      6.11 o 
  -2  10   1       89.73      107.92      6.88 o 
  -1  10   1      407.76      396.42    130.28 o 
   0  10   1       86.36      113.47      5.43 o 
   1  10   1        6.85       12.59      2.08 o 
   2  10   1      399.19      428.75     16.33 o 
   3  10   1      151.07      132.76     25.81 o 
   4  10   1      132.59      152.36      8.28 o 
   5  10   1       11.44       12.95      4.87 o 
   6  10   1        6.27        7.42     12.99 o 
  -6  11   1        4.11       -4.15      9.82 o 
  -5  11   1        3.46       -2.95      6.49 o 
  -4  11   1       57.88       60.87      8.41 o 
  -3  11   1      127.49      112.99      8.96 o 
  -2  11   1      209.00      240.83     11.04 o 
  -1  11   1       82.52       89.98      5.90 o 
   0  11   1       38.20       55.95      3.77 o 
   1  11   1      150.87      211.45     22.34 o 
   2  11   1      116.87      135.46     11.00 o 
   3  11   1      236.40      185.44     59.50 o 
   4  11   1        2.47        2.24      6.17 o 
   5  11   1       24.91       26.53     10.42 o 
   6  11   1        6.19       -3.11     13.04 o 
  -5  12   1        2.51       -2.35      6.93 o 
  -4  12   1       54.50       58.79      8.02 o 
  -3  12   1      224.82      247.37     12.78 o 
  -2  12   1      321.35      282.54     12.79 o 
  -1  12   1       83.23       97.95      6.22 o 
   0  12   1       14.92       20.63      3.55 o 
   4  12   1       57.74       65.72      9.66 o 
   5  12   1       21.37       20.90     10.21 o 
  -5  13   1       12.53        9.82      8.13 o 
  -4  13   1       58.14       77.02      9.50 o 
  -3  13   1       36.45       35.43      7.15 o 
  -1 -18   2        1.12        2.81      4.67 o 
   0 -18   2        7.33        9.99      4.82 o 
   1 -18   2        0.12       -1.40      4.05 o 
  -2 -17   2        3.33        4.50      3.37 o 
  -1 -17   2        3.31        5.20      4.75 o 
   0 -17   2        1.86        4.01      3.90 o 
   1 -17   2        1.31        3.02      3.65 o 
   2 -17   2        0.91       -1.42      4.86 o 
  -3 -16   2        3.76        8.51      6.88 o 
  -2 -16   2       19.07       18.65      4.28 o 
  -1 -16   2       33.90       34.99      6.09 o 
   0 -16   2        2.71        5.86      3.45 o 
   1 -16   2       22.33       25.02      4.80 o 
   2 -16   2        4.05        2.18      3.51 o 
   3 -16   2        2.99        5.29      3.54 o 
  -4 -15   2        2.79        4.42      6.99 o 
  -3 -15   2       13.91       10.86      3.45 o 
  -2 -15   2       45.99       42.99      5.01 o 
  -1 -15   2        2.51        5.64      4.03 o 
   0 -15   2        4.63        7.29      3.75 o 
   1 -15   2       17.54       15.25      4.53 o 
   2 -15   2        9.36        7.51      2.46 o 
   3 -15   2        5.74        4.66      3.69 o 
   4 -15   2        2.94        1.64      5.79 o 
  -5 -14   2        4.06        0.97      4.17 o 
  -4 -14   2       20.16       16.01      4.98 o 
  -3 -14   2       32.76       42.96      5.09 o 
  -2 -14   2       36.16       31.75      4.26 o 
  -1 -14   2       56.66       68.55      6.92 o 
   0 -14   2        3.12        3.71      3.11 o 
   1 -14   2        8.84        5.39      2.34 o 
   2 -14   2       11.23        9.08      2.58 o 
   3 -14   2       29.61       26.44      4.61 o 
   4 -14   2        5.76        6.90      4.23 o 
  -5 -13   2        5.91        7.68      4.75 o 
  -4 -13   2       37.61       45.98      5.91 o 
  -3 -13   2       11.75       12.76      2.65 o 
  -2 -13   2       80.26       70.06      5.55 o 
  -1 -13   2       38.49       38.55      5.32 o 
   0 -13   2       29.73       32.20      3.04 o 
   1 -13   2       57.76       44.46      3.64 o 
   2 -13   2       27.56       20.68      2.87 o 
   3 -13   2       61.11       52.35      6.02 o 
   4 -13   2       27.21       31.83      5.93 o 
   5 -13   2        4.96        4.56      4.86 o 
  -5 -12   2        6.23        7.87      4.26 o 
  -4 -12   2       17.84       13.67      4.11 o 
  -3 -12   2      264.93      254.43     14.23 o 
  -2 -12   2      109.09       92.86      4.65 o 
  -1 -12   2       66.05       74.09      6.25 o 
   0 -12   2      106.16      107.85      4.66 o 
   1 -12   2       16.75       12.63      2.21 o 
   2 -12   2       19.94       17.94      2.65 o 
   3 -12   2       31.79       27.71      4.58 o 
   4 -12   2        4.24        4.55      3.80 o 
   5 -12   2       15.69       21.93      5.67 o 
  -5 -11   2        5.44       12.51      4.73 o 
  -4 -11   2       88.71       93.92     16.02 o 
  -3 -11   2       62.22       62.82      4.20 o 
  -2 -11   2       29.54       28.49      2.14 o 
  -1 -11   2       11.61       12.40      2.37 o 
   0 -11   2       44.70       50.06      3.17 o 
   1 -11   2        4.28        1.19      1.33 o 
   2 -11   2      189.58      175.74     15.21 o 
   3 -11   2        5.06        4.35      3.14 o 
   4 -11   2       31.45       31.52      5.40 o 
   5 -11   2        9.05        6.88      5.73 o 
  -5 -10   2       52.81       63.09     14.11 o 
  -4 -10   2      142.24      183.19     19.63 o 
  -3 -10   2        2.30        1.51      1.53 o 
  -2 -10   2      323.25      334.97      6.11 o 
  -1 -10   2      588.13      581.83     70.59 o 
   0 -10   2       11.91       23.34      2.43 o 
   1 -10   2        0.03        0.38      1.19 o 
   2 -10   2       79.78       43.85     12.50 o 
   3 -10   2       26.52       22.13      3.80 o 
   4 -10   2       59.45       57.78      6.41 o 
   5 -10   2        3.93        7.80      5.40 o 
   6 -10   2        2.17       -3.49      6.66 o 
  -5  -9   2       13.58       20.91      8.08 o 
  -4  -9   2      111.16       68.58     17.28 o 
  -3  -9   2       23.82       22.92      4.15 o 
  -2  -9   2      190.30      164.92     12.07 o 
  -1  -9   2      102.27      120.19      5.16 o 
   0  -9   2      343.97      293.70     22.34 o 
   1  -9   2       19.61       22.60      4.64 o 
   2  -9   2       60.88       37.61      5.57 o 
   3  -9   2       87.56      104.30      6.84 o 
   4  -9   2      366.85      426.97     39.33 o 
   5  -9   2       60.37       47.66      8.52 o 
   6  -9   2        1.48        0.60      6.17 o 
  -5  -8   2       12.92       13.54      5.40 o 
  -4  -8   2      126.80       70.74     23.07 o 
  -3  -8   2       32.13       32.87      5.13 o 
  -2  -8   2      138.30      140.05      4.70 o 
  -1  -8   2      420.40      372.73     17.13 o 
   0  -8   2      106.80      101.16      7.40 o 
   1  -8   2       25.78       28.56      3.33 o 
   2  -8   2       55.53       58.56      4.31 o 
   3  -8   2      165.53      179.05     11.53 o 
   4  -8   2       59.68       70.65      6.65 o 
   5  -8   2        3.06        2.84      5.24 o 
   6  -8   2        9.00        9.55      6.99 o 
  -7  -7   2       11.41       58.40     17.19 o 
  -4  -7   2       74.29       74.85      7.75 o 
  -3  -7   2      115.80       95.29     20.04 o 
  -2  -7   2        8.15        9.28      2.13 o 
  -1  -7   2      699.72      799.93     26.59 o 
   0  -7   2      507.36      476.28     38.61 o 
   1  -7   2     1336.11     1496.04    104.96 o 
   2  -7   2      766.20      724.95     16.51 o 
   3  -7   2      449.49      466.98     31.71 o 
   4  -7   2      100.31      118.69     20.67 o 
   5  -7   2       13.27       15.06      6.28 o 
   6  -7   2        2.90        1.15      6.17 o 
  -7  -6   2        9.79       28.49     14.90 o 
  -4  -6   2        7.00        7.53      3.55 o 
  -3  -6   2      315.72      264.68     12.09 o 
  -2  -6   2      181.62      200.13     21.89 o 
  -1  -6   2       48.01       42.84      4.31 o 
   0  -6   2     1630.67     1554.59    118.71 o 
   1  -6   2      188.47      227.37     29.33 o 
   2  -6   2      260.94      230.69     47.85 o 
   3  -6   2      571.52      561.69     27.41 o 
   4  -6   2       37.71       44.72      6.44 o 
   5  -6   2        4.37        5.68      5.29 o 
   6  -6   2       15.11       17.57      7.04 o 
  -7  -5   2        7.79       59.22     18.56 o 
  -4  -5   2       14.77       12.72      3.98 o 
  -3  -5   2      113.03      107.93      7.59 o 
  -2  -5   2      109.78       97.60     20.54 o 
  -1  -5   2      605.34      549.20     27.35 o 
   0  -5   2      107.10       77.89      9.32 o 
   1  -5   2      620.74      566.91     75.20 o 
   2  -5   2     1875.95     1949.09    169.68 o 
   3  -5   2     1031.90     1082.25     17.62 o 
   4  -5   2      105.51      118.56     18.10 o 
   5  -5   2      154.76      186.34     14.69 o 
   6  -5   2       17.85       20.30      7.53 o 
  -7  -4   2       16.55       52.61     18.50 o 
  -6  -4   2        7.34        5.73      9.61 o 
  -3  -4   2      159.25      186.05      9.02 o 
  -2  -4   2      237.29      196.26      8.20 o 
  -1  -4   2     1100.98     1237.49     40.62 o 
   0  -4   2     2803.17     2763.55    186.40 o 
   1  -4   2      655.15      595.08     20.59 o 
   2  -4   2       46.18       39.08      2.18 o 
   3  -4   2       10.36        9.83      2.21 o 
   4  -4   2      144.29      214.75     35.34 o 
   5  -4   2       11.26       13.04      6.28 o 
   6  -4   2       35.15       33.95      8.90 o 
  -7  -3   2       10.46       20.58     16.32 o 
  -6  -3   2       11.66       69.81     15.94 o 
  -2  -3   2     1234.75     1015.49     17.96 o 
  -1  -3   2      382.98      382.60     20.80 o 
   0  -3   2    18252.88    20701.02     90.61 o 
   1  -3   2     1884.10     1838.03     37.54 o 
   2  -3   2      343.72      334.53     56.15 o 
   3  -3   2       93.41       82.80      5.46 o 
   4  -3   2      283.16      353.99     84.62 o 
   5  -3   2       26.45       26.58      7.04 o 
  -7  -2   2       35.33      100.60     21.01 o 
  -6  -2   2        1.18        3.82     11.02 o 
  -5  -2   2       59.77       97.83     12.06 o 
  -1  -2   2     1279.49     1176.58     14.06 o 
   0  -2   2     3456.72     3613.32    167.77 o 
   1  -2   2     1193.32     1195.13     46.13 o 
   2  -2   2     1048.40     1047.05     20.00 o 
   3  -2   2        2.93        4.15      1.78 o 
   4  -2   2       67.47       77.20      5.51 o 
   5  -2   2       78.92       77.75      6.44 o 
  -7  -1   2        0.45       13.32     16.59 o 
  -6  -1   2       37.25       86.74     15.72 o 
  -5  -1   2      242.47      427.20     24.32 o 
  -4  -1   2       85.30      105.93      9.17 o 
  -2  -1   2      364.14      266.72      7.34 o 
  -1  -1   2     5595.39     4260.40     32.94 o 
   0  -1   2     1303.67     1511.35    149.42 o 
   1  -1   2      869.64      815.34     25.18 o 
   2  -1   2      828.41      839.68     11.92 o 
   3  -1   2     1593.94     1827.88     74.46 o 
   4  -1   2       87.58       80.76      6.01 o 
   5  -1   2      159.01      176.14     12.67 o 
   6  -1   2       18.29       18.67      6.11 o 
  -7   0   2       30.18      106.76     27.35 o 
  -6   0   2       34.77       44.81     12.50 o 
  -5   0   2       80.29      116.29     13.81 o 
  -4   0   2      441.99      740.68     24.85 o 
  -3   0   2      555.48      641.47     17.22 o 
  -2   0   2       43.28       35.66      2.73 o 
  -1   0   2     5926.38     4056.75     31.61 o 
   0   0   2    17373.53    19414.47    286.97 o 
   1   0   2    23853.76    27154.50    185.19 o 
   2   0   2     1084.42     1151.73     11.07 o 
   3   0   2      400.67      520.25      9.80 o 
   4   0   2       34.41       35.75      3.82 o 
   5   0   2       35.88       30.62      5.62 o 
   6   0   2        3.82        0.93      3.93 o 
   7   0   2       19.45       74.17     20.41 o 
  -7   1   2        0.45       20.85     18.72 o 
  -6   1   2       37.37      139.41     24.51 o 
  -5   1   2      242.52      431.74     25.79 o 
  -4   1   2       85.44       92.34      8.57 o 
  -3   1   2      378.26      382.48     20.34 o 
  -2   1   2      364.01      252.30      7.18 o 
  -1   1   2     5595.47     4766.40     37.41 o 
   0   1   2     1303.82     1259.32     10.64 o 
   1   1   2      867.35      758.86     11.69 o 
   2   1   2      828.57      875.21     12.17 o 
   3   1   2     1594.47     1712.35     21.21 o 
   4   1   2       87.69       78.30      7.64 o 
   5   1   2      159.07      155.12     11.85 o 
   6   1   2       18.29       34.06      8.13 o 
   7   1   2        2.92        2.09      5.93 o 
  -7   2   2       35.33      101.80     21.72 o 
  -6   2   2        1.19        3.11     10.75 o 
  -5   2   2       59.65      113.44     16.32 o 
  -4   2   2      172.23      184.31     73.02 o 
  -3   2   2      566.83      542.43     11.21 o 
  -2   2   2      239.00      195.75     60.30 o 
  -1   2   2     1279.75     1289.63    104.92 o 
   0   2   2     3456.62     3499.14     24.50 o 
   1   2   2     1194.00     1235.54     10.45 o 
   2   2   2     1047.85     1068.97     19.58 o 
   4   2   2       67.42       82.44      8.24 o 
   5   2   2       78.89      101.17     10.92 o 
   6   2   2       12.25       16.47      5.55 o 
   7   2   2        7.13        5.08      5.05 o 
  -7   3   2       10.47       17.46     18.07 o 
  -6   3   2       11.65       32.69     13.21 o 
  -5   3   2       53.52       46.79     17.00 o 
  -4   3   2       68.09       64.22      4.90 o 
  -3   3   2      692.05      716.88     12.11 o 
  -2   3   2     1234.81      666.37    145.72 o 
  -1   3   2      383.06      359.73     30.73 o 
   0   3   2    18253.54    21710.37    127.65 o 
   1   3   2     1885.45     1743.00     18.07 o 
   2   3   2      343.49      350.82     11.06 o 
   3   3   2       93.30       87.76      7.10 o 
   4   3   2      283.02      247.52     13.61 o 
   5   3   2       26.44       24.82      6.82 o 
   6   3   2       17.26       19.72     15.01 o 
   7   3   2        9.47       15.70     10.78 o 
  -7   4   2       16.53       40.66     18.61 o 
  -6   4   2        7.33        7.91     10.48 o 
  -5   4   2        4.90        8.66      6.22 o 
  -4   4   2       55.07       59.53      4.54 o 
  -3   4   2      159.15      203.54     35.13 o 
  -2   4   2      237.32      193.84     28.80 o 
  -1   4   2     1101.14     1177.76     44.27 o 
   0   4   2     2800.97     2928.18     16.89 o 
   1   4   2      655.14      569.72     47.12 o 
   2   4   2       46.53       42.28      5.71 o 
   3   4   2       10.38        9.79      2.43 o 
   4   4   2      144.32      197.05     21.14 o 
   5   4   2       11.28        8.42      4.32 o 
   6   4   2       35.09       40.86     15.56 o 
   7   4   2       29.82       64.42     52.43 o 
  -7   5   2        7.77       24.12     18.01 o 
  -6   5   2       14.07       19.54     11.84 o 
  -5   5   2      336.75      417.20     74.92 o 
  -4   5   2       14.76       13.19      2.91 o 
  -3   5   2      113.13       98.90     14.64 o 
  -2   5   2      109.76      101.63     13.71 o 
  -1   5   2      605.57      576.90     17.85 o 
   0   5   2      107.10      106.80      2.23 o 
   1   5   2      622.18      472.22     72.18 o 
   2   5   2     1876.90     2009.16    102.76 o 
   3   5   2     1031.49     1074.53     67.00 o 
   4   5   2      105.64      114.44      7.34 o 
   5   5   2      154.90      254.15     76.05 o 
   6   5   2       17.87       26.76      8.62 o 
   7   5   2        3.03        9.13      6.99 o 
  -7   6   2        9.79       23.91     17.30 o 
  -6   6   2       30.97       49.14     19.73 o 
  -5   6   2       46.47       56.79     16.49 o 
  -4   6   2        7.08       11.09      2.88 o 
  -3   6   2      315.53      231.87      9.90 o 
  -2   6   2      181.76      208.78     25.22 o 
  -1   6   2       47.75       57.69      3.74 o 
   0   6   2     1630.42     1835.44     55.11 o 
   1   6   2      188.44      209.25      4.73 o 
   2   6   2      261.14      266.08     35.02 o 
   3   6   2      571.51      600.26     35.19 o 
   4   6   2       37.75       46.98      5.60 o 
   5   6   2        4.37       13.47      6.77 o 
   6   6   2       15.05       19.26      7.45 o 
   7   6   2       12.13       27.07     15.72 o 
  -7   7   2       11.43       40.93     16.97 o 
  -6   7   2        2.46       10.25      4.68 o 
  -5   7   2      238.08      296.22     60.02 o 
  -4   7   2       74.24       83.13     11.14 o 
  -3   7   2      115.87      130.39     14.50 o 
  -1   7   2      699.63      797.96     19.32 o 
   0   7   2      508.81      581.55     26.88 o 
   1   7   2     1335.70     1388.29    185.55 o 
   2   7   2      766.44      825.91     17.12 o 
   3   7   2      449.26      482.62     27.69 o 
   4   7   2      100.19      121.85     10.48 o 
   5   7   2       13.26       20.25      8.92 o 
   6   7   2        2.90        0.80      4.96 o 
  -6   8   2        1.25        2.91      4.82 o 
  -5   8   2       12.91       19.95      4.12 o 
  -4   8   2      126.97      105.51      9.01 o 
  -3   8   2       32.08       50.50      6.39 o 
  -2   8   2      138.16      152.57     13.68 o 
  -1   8   2      419.93      379.19     38.73 o 
   0   8   2      106.81      133.23      4.70 o 
   1   8   2       25.88       24.69      2.13 o 
   2   8   2       55.49       45.91     12.39 o 
   3   8   2      165.53      180.43     10.98 o 
   4   8   2       59.61       71.31      6.23 o 
   5   8   2        3.07        2.45      4.01 o 
   6   8   2        9.01       16.44      6.33 o 
  -6   9   2        6.81       18.28     10.59 o 
  -5   9   2       13.56       23.58      8.51 o 
  -4   9   2      111.08       99.82      8.16 o 
  -3   9   2       23.80       27.97      6.85 o 
  -2   9   2      190.55      168.92      6.39 o 
  -1   9   2      102.20      136.08     14.50 o 
   0   9   2      344.31      330.87    119.60 o 
   1   9   2       19.67       18.74     12.77 o 
   2   9   2       60.88       49.97      4.37 o 
   3   9   2       87.62      104.16      5.68 o 
   4   9   2      366.81      431.09     27.03 o 
   5   9   2       60.44       69.76     10.48 o 
   6   9   2        1.49       -1.96      5.16 o 
  -6  10   2        5.31       19.65     10.81 o 
  -5  10   2       52.74       69.82      9.93 o 
  -4  10   2      142.20      161.87     11.74 o 
  -3  10   2        2.28        0.33      3.55 o 
  -2  10   2      323.65      326.23     12.30 o 
  -1  10   2      588.38      823.37     16.26 o 
   0  10   2       11.89        1.75      0.98 o 
   1  10   2        0.03        2.72      0.96 o 
   2  10   2       79.78       74.08      4.50 o 
   3  10   2       26.48       36.43      4.15 o 
   4  10   2       59.40       53.82      5.66 o 
   5  10   2        3.97        9.35      4.50 o 
   6  10   2        2.17        2.23      5.47 o 
  -6  11   2        0.71       -6.88      9.50 o 
  -5  11   2        5.40        7.53      6.71 o 
  -4  11   2       88.77       72.29      7.92 o 
  -3  11   2       62.21       58.30      7.04 o 
  -2  11   2       29.51       34.01      5.68 o 
  -1  11   2       11.66       15.72      3.55 o 
   0  11   2       44.57       55.24      3.88 o 
   1  11   2        4.29       14.24      2.57 o 
   3  11   2        5.09        3.55      3.87 o 
   4  11   2       31.42       36.09      5.35 o 
   5  11   2        9.04        5.46      8.79 o 
  -5  12   2        6.22        0.05      6.11 o 
  -4  12   2       17.81       16.21      5.46 o 
  -3  12   2      265.13      256.26     12.84 o 
  -2  12   2      108.96      127.01      9.01 o 
   0  12   2      106.19      201.55      8.19 o 
   1  12   2       16.72       21.72      3.60 o 
   2  12   2       19.98       28.16      4.31 o 
  -5  13   2        5.89        0.27      6.71 o 
  -4  13   2       37.56       45.74      7.42 o 
  -3  13   2       11.74        9.22      4.97 o 
  -2  13   2       80.28      108.54      8.52 o 
  -1  13   2       38.46       46.94      5.02 o 
  -5  14   2        4.07       -2.46      6.71 o 
  -1 -18   3        2.43        0.89      3.37 o 
   0 -18   3        4.88        9.74      5.01 o 
   1 -18   3        0.53       -1.29      3.47 o 
  -2 -17   3        3.93        5.00      3.26 o 
  -1 -17   3        4.29        3.80      3.53 o 
   0 -17   3       12.69       10.90      4.96 o 
   1 -17   3        9.43        7.08      3.85 o 
   2 -17   3        5.65        6.44      5.57 o 
  -3 -16   3        9.62       12.73      3.99 o 
  -2 -16   3       51.43       40.58      5.01 o 
  -1 -16   3       26.68       25.72      5.24 o 
   0 -16   3       11.23       11.35      4.29 o 
   1 -16   3        4.41        3.42      3.64 o 
   2 -16   3        6.13        3.06      4.91 o 
   3 -16   3        0.81        2.05      3.64 o 
  -4 -15   3        0.31        2.07      6.60 o 
  -3 -15   3        6.62        7.54      4.07 o 
  -2 -15   3        1.25        0.71      2.79 o 
  -1 -15   3       69.83       54.11      7.32 o 
   0 -15   3       34.43       36.39      4.93 o 
   1 -15   3        7.79        8.52      2.59 o 
   2 -15   3        4.03        2.96      2.88 o 
   3 -15   3        6.99        2.85      3.83 o 
   4 -15   3        4.14        4.28      4.29 o 
  -5 -14   3        1.00        3.87      4.67 o 
  -4 -14   3        0.53       -2.41      3.45 o 
  -3 -14   3        2.24        0.63      3.98 o 
  -2 -14   3       51.96       37.65      4.72 o 
  -1 -14   3       34.43       26.65      4.19 o 
   0 -14   3        3.58        4.15      2.27 o 
   1 -14   3       39.97       47.11      3.78 o 
   2 -14   3        4.69        5.24      2.33 o 
   3 -14   3        4.66        4.90      3.49 o 
   4 -14   3        1.22        1.82      3.71 o 
  -5 -13   3        2.09        3.74      4.86 o 
  -4 -13   3        5.53        9.05      4.29 o 
  -3 -13   3       24.31       23.73      3.36 o 
  -2 -13   3        1.85        0.86      2.52 o 
  -1 -13   3      158.87      164.03     16.38 o 
   0 -13   3       26.27       35.48      3.18 o 
   1 -13   3       45.69       41.75      3.65 o 
   2 -13   3       24.27       23.76      3.05 o 
   3 -13   3        3.67        3.90      3.18 o 
   4 -13   3        5.98        2.80      3.51 o 
   5 -13   3        6.59        6.82      6.06 o 
  -5 -12   3        0.75       -0.38      3.99 o 
  -4 -12   3       15.28       16.57      4.24 o 
  -3 -12   3       56.55       61.64      4.40 o 
  -2 -12   3      275.52      225.48      6.90 o 
  -1 -12   3       49.58       55.89      5.81 o 
   0 -12   3      226.87      195.52      6.99 o 
   1 -12   3        8.65        9.89      2.30 o 
   2 -12   3       35.57       33.89      3.17 o 
   3 -12   3       14.81        8.40      3.27 o 
   4 -12   3        3.45        3.63      3.34 o 
   5 -12   3        6.12        0.71      5.35 o 
  -6 -11   3        0.65        6.93     11.79 o 
  -5 -11   3        2.61        2.56      4.00 o 
  -4 -11   3        4.35        0.71      3.25 o 
  -3 -11   3       18.39       16.12      2.68 o 
  -2 -11   3       60.85       63.11      5.79 o 
  -1 -11   3      214.83      213.50      5.97 o 
   0 -11   3       83.56       71.25      7.92 o 
   1 -11   3       77.98       90.36      6.20 o 
   2 -11   3        7.33        6.48      1.70 o 
   3 -11   3       81.74       75.23     13.81 o 
   4 -11   3        5.30        6.04      4.07 o 
   5 -11   3        3.50        2.35      5.35 o 
  -5 -10   3       33.87       52.73     11.95 o 
  -4 -10   3       57.86       52.85      5.72 o 
  -3 -10   3       54.26       48.84      3.33 o 
  -2 -10   3      161.12      168.24     12.26 o 
  -1 -10   3       61.35       63.58      2.68 o 
   0 -10   3        8.23        7.65      1.65 o 
   1 -10   3      152.41      110.75      4.53 o 
   2 -10   3       22.49       17.83      3.58 o 
   3 -10   3       18.97       16.85      3.54 o 
   4 -10   3       92.19       91.90     18.21 o 
   5 -10   3        5.58       13.10      6.33 o 
   6 -10   3        5.07        3.98      6.71 o 
  -4  -9   3       55.03       35.92     10.40 o 
  -3  -9   3       20.44       19.52      3.88 o 
  -2  -9   3       35.63       41.77      4.42 o 
  -1  -9   3      274.19      266.28     25.64 o 
   0  -9   3      261.64      226.08     26.13 o 
   1  -9   3      267.62      252.26      6.54 o 
   2  -9   3      132.45      131.65      5.38 o 
   3  -9   3       65.21       60.46      7.53 o 
   4  -9   3       38.09       33.15      7.67 o 
   5  -9   3        7.57        9.22      6.06 o 
   6  -9   3       11.24       16.32      7.42 o 
  -5  -8   3       24.82       18.56      2.89 o 
  -4  -8   3      169.63      103.26     29.30 o 
  -3  -8   3      206.13      166.74     61.36 o 
  -2  -8   3      106.33      110.90      4.25 o 
  -1  -8   3      115.10      117.27     18.30 o 
   0  -8   3       28.70       27.65      3.60 o 
   1  -8   3     1640.95     1684.75     31.95 o 
   2  -8   3        9.61       12.07      1.83 o 
   3  -8   3       47.12       38.84      5.92 o 
   4  -8   3       90.04       67.01     12.04 o 
   5  -8   3       31.31       25.27      7.42 o 
   6  -8   3        4.23        5.29      7.80 o 
  -4  -7   3        2.28        1.91      1.04 o 
  -3  -7   3      154.25      105.18     13.77 o 
  -2  -7   3      153.25      163.52     10.65 o 
  -1  -7   3       72.88       81.86     11.60 o 
   0  -7   3      680.83      594.67     43.76 o 
   1  -7   3      371.75      333.67     16.56 o 
   2  -7   3      268.41      253.82     16.68 o 
   3  -7   3      111.59      108.57      5.98 o 
   4  -7   3       56.14       70.72      6.03 o 
   5  -7   3       16.48       22.43      6.82 o 
   6  -7   3       18.53       29.58      9.33 o 
  -7  -6   3        2.40        5.35     13.97 o 
  -6  -6   3       62.70      179.87     19.82 o 
  -3  -6   3      141.02       95.86     17.12 o 
  -2  -6   3     3055.30     3039.87    217.18 o 
  -1  -6   3       70.71       71.38      2.47 o 
   0  -6   3        7.56        7.48      1.09 o 
   1  -6   3       86.04       74.42      3.61 o 
   2  -6   3       59.37       62.00      3.06 o 
   3  -6   3       83.88       75.38      4.94 o 
   4  -6   3       70.23       77.31      8.13 o 
   5  -6   3        1.18        1.42      4.64 o 
   6  -6   3       31.81       56.60     10.81 o 
  -7  -5   3        1.62       11.79     14.08 o 
  -6  -5   3       84.08      207.79     22.17 o 
  -3  -5   3      151.95      149.75      8.85 o 
  -2  -5   3      130.48       98.15     24.97 o 
  -1  -5   3       42.14       47.62      1.97 o 
   0  -5   3     2097.19     2055.77     84.65 o 
   1  -5   3       95.81       90.53      4.01 o 
   2  -5   3     1291.10     1481.45     24.36 o 
   3  -5   3      157.93      144.20      7.87 o 
   4  -5   3        2.55        4.95      2.53 o 
   5  -5   3       17.83       10.59      6.06 o 
   6  -5   3       25.97       29.97      9.01 o 
  -7  -4   3        2.99       40.11     16.26 o 
  -6  -4   3       14.13       44.92     13.81 o 
  -5  -4   3      178.53      282.68     18.79 o 
  -2  -4   3      230.01      181.68      5.96 o 
  -1  -4   3      410.04      366.13     33.53 o 
   0  -4   3      805.19      801.23     11.02 o 
   1  -4   3      834.26      724.47     28.93 o 
   2  -4   3      105.36      110.47      3.53 o 
   3  -4   3      326.97      337.83     21.63 o 
   4  -4   3      185.21      194.43      8.90 o 
   5  -4   3       22.73       22.38      6.99 o 
   6  -4   3       14.19       21.45      8.46 o 
  -7  -3   3        0.96       19.54     15.77 o 
  -6  -3   3      128.21      309.94     25.61 o 
  -5  -3   3       39.16       63.81     10.70 o 
  -1  -3   3      992.71     1020.37    142.05 o 
   0  -3   3      482.71      413.21     29.87 o 
   1  -3   3     1610.66     1539.26     36.35 o 
   2  -3   3     2129.28     2505.51    109.33 o 
   3  -3   3      281.18      292.59     18.48 o 
   4  -3   3        1.94        2.95      2.67 o 
   5  -3   3       83.23       88.94      9.66 o 
   6  -3   3       59.61       82.21     12.34 o 
  -7  -2   3        4.92       36.95     20.58 o 
  -6  -2   3       31.69       35.42     11.63 o 
  -5  -2   3      166.36      261.64     18.79 o 
  -4  -2   3      481.18      692.81     23.65 o 
  -3  -2   3     1799.54     1884.50     29.55 o 
  -2  -2   3      134.15       83.40      3.99 o 
  -1  -2   3     1393.33     1137.72     60.64 o 
   0  -2   3     3975.16     4445.78    448.21 o 
   1  -2   3      899.59      985.71    120.89 o 
   2  -2   3      446.55      394.81      6.33 o 
   3  -2   3      356.68      360.31     10.89 o 
   4  -2   3      229.81      204.54     14.32 o 
   5  -2   3       53.26       58.85      6.17 o 
   6  -2   3       30.37       39.63      8.62 o 
  -7  -1   3        3.23       22.16     19.59 o 
  -6  -1   3       55.50      164.80     23.04 o 
  -5  -1   3       49.19       85.21     11.35 o 
  -4  -1   3      366.78      476.88     18.54 o 
  -3  -1   3      117.17      112.04      6.77 o 
  -2  -1   3       28.40       36.85      3.28 o 
  -1  -1   3     6223.16     5557.14     41.69 o 
   0  -1   3       35.78       31.08      0.93 o 
   1  -1   3      339.21      338.62      4.93 o 
   2  -1   3      730.76      682.05     40.90 o 
   3  -1   3      106.38      143.98     14.09 o 
   4  -1   3       62.37       62.13      5.24 o 
   5  -1   3       50.03       58.79      5.95 o 
   6  -1   3       18.99       14.57      5.57 o 
  -7   0   3        1.67       17.96     14.90 o 
  -6   0   3        0.62        7.20     13.15 o 
  -5   0   3      201.80      420.18     28.24 o 
  -4   0   3      201.56      340.00     18.09 o 
  -3   0   3      369.55      515.05     17.08 o 
  -2   0   3        3.76        3.06      1.26 o 
  -1   0   3       16.53       20.14      2.02 o 
   0   0   3        1.94        1.86      0.38 o 
   1   0   3       13.79       18.45      1.47 o 
   2   0   3      554.03      536.10     36.80 o 
   3   0   3      171.50      219.88      4.20 o 
   4   0   3      215.93      282.13     13.22 o 
   5   0   3       44.57       40.89      7.21 o 
   6   0   3       23.54       24.56      7.75 o 
   7   0   3       19.90       19.76      9.39 o 
  -7   1   3        3.24       14.68     14.46 o 
  -6   1   3       55.36      124.08     17.58 o 
  -5   1   3       49.20      104.38     14.08 o 
  -4   1   3      366.58      561.83     22.21 o 
  -3   1   3      117.53      100.95      6.23 o 
  -2   1   3       28.42       25.77      2.51 o 
  -1   1   3     6223.45     5595.90     42.90 o 
   0   1   3       35.79       30.15      1.42 o 
   1   1   3      339.43      360.08      5.59 o 
   2   1   3      730.62      668.76     10.94 o 
   3   1   3      105.89      142.83      6.39 o 
   4   1   3       62.22       67.53      5.35 o 
   5   1   3       50.02       58.68      9.06 o 
   6   1   3       19.00       15.83      5.89 o 
   7   1   3        1.63        6.95      6.93 o 
  -7   2   3        4.94       29.53     16.10 o 
  -6   2   3       31.68       43.83     12.39 o 
  -5   2   3      166.81      204.29     15.79 o 
  -4   2   3      480.40      538.77     18.99 o 
  -3   2   3     1799.18     1521.54     24.79 o 
  -2   2   3      134.12       89.52      4.54 o 
  -1   2   3     1393.11     1226.51     16.16 o 
   0   2   3     3975.23     4151.69     72.26 o 
   1   2   3      899.74      900.21     38.50 o 
   2   2   3      446.41      439.23      8.50 o 
   3   2   3      357.29      328.62      8.86 o 
   4   2   3      230.01      223.51     13.22 o 
   5   2   3       53.21       53.50      8.30 o 
   6   2   3       30.42       40.94      8.41 o 
   7   2   3       15.89       47.65     18.39 o 
  -7   3   3        0.97       -0.44     13.70 o 
  -6   3   3      128.29      273.96     24.03 o 
  -5   3   3       39.22       52.57      9.55 o 
  -4   3   3      465.05      524.45     12.92 o 
  -3   3   3      673.40      573.85     47.06 o 
  -2   3   3      986.83      730.45    103.81 o 
  -1   3   3      992.02      878.19     14.10 o 
   0   3   3      482.59      421.25      6.21 o 
   1   3   3     1610.08     1556.25     17.36 o 
   2   3   3     2128.24     2380.66     31.36 o 
   3   3   3      280.97      308.02     13.12 o 
   4   3   3        1.98        2.51      3.44 o 
   5   3   3       83.22       93.31     10.54 o 
   6   3   3       59.59       93.46     44.27 o 
   7   3   3        3.31       12.85      7.05 o 
  -7   4   3        3.02       12.44     15.17 o 
  -6   4   3       14.22       14.63     10.37 o 
  -5   4   3      178.51      237.61     16.61 o 
  -4   4   3      115.20       99.60      5.38 o 
  -3   4   3       19.88       16.79      4.45 o 
  -2   4   3      229.97      213.66     26.14 o 
  -1   4   3      409.93      409.53     72.16 o 
   0   4   3      805.53      821.86      9.76 o 
   1   4   3      835.07      733.62     11.07 o 
   2   4   3      105.19       95.26      5.79 o 
   3   4   3      327.64      353.38     13.95 o 
   4   4   3      185.39      213.11     13.38 o 
   5   4   3       22.73       25.86      9.33 o 
   6   4   3       14.21       26.21     14.76 o 
   7   4   3        5.67       11.13      9.69 o 
  -7   5   3        1.61        6.99     14.79 o 
  -6   5   3       84.12      167.44     19.54 o 
  -5   5   3       66.07       61.23     20.31 o 
  -4   5   3       34.18       30.96      3.59 o 
  -3   5   3      151.80      116.86      6.72 o 
  -2   5   3      130.27      125.66     13.14 o 
  -1   5   3       42.11       51.44      2.68 o 
   0   5   3     2096.51     2187.52     74.87 o 
   1   5   3       95.84       94.26      3.52 o 
   2   5   3     1290.86     1277.80    122.80 o 
   3   5   3      158.21      153.48      6.96 o 
   4   5   3        2.54       -0.08      3.33 o 
   5   5   3       17.82       18.71      5.03 o 
   6   5   3       25.98       47.71     16.81 o 
   7   5   3        0.58        4.66      6.67 o 
  -7   6   3        2.40       -8.40     13.32 o 
  -6   6   3       62.73      132.49     17.36 o 
  -5   6   3       38.88       46.82     12.09 o 
  -4   6   3       18.55       20.26      2.85 o 
  -3   6   3      141.14      131.50     22.92 o 
  -2   6   3     3055.46     3034.50    374.78 o 
  -1   6   3       70.58       78.89      5.13 o 
   0   6   3        7.50        8.16      1.17 o 
   1   6   3       85.98       73.72      2.65 o 
   2   6   3       59.21       52.71     12.39 o 
   3   6   3       83.90       74.88     12.18 o 
   4   6   3       70.25       80.92     12.50 o 
   5   6   3        1.16       -4.38      3.95 o 
   6   6   3       31.84       67.13     37.25 o 
  -7   7   3        1.15       10.26     13.81 o 
  -6   7   3        1.80        3.66      4.37 o 
  -5   7   3       24.76       28.15      4.64 o 
  -4   7   3        2.26        8.68      4.15 o 
  -3   7   3      154.37      130.63     23.71 o 
  -2   7   3      153.17      169.89     13.90 o 
  -1   7   3       72.97       98.13      2.98 o 
   0   7   3      681.33      804.14     26.12 o 
   1   7   3      372.00      339.52     26.24 o 
   2   7   3      268.67      208.82     62.55 o 
   3   7   3      111.60      111.19      7.26 o 
   4   7   3       56.25       74.21     18.01 o 
   5   7   3       16.43       26.80     13.34 o 
   6   7   3       18.52       29.88      7.37 o 
  -6   8   3       26.22       61.24     12.94 o 
  -5   8   3       24.79       36.26      5.15 o 
  -4   8   3      169.56      158.24     14.53 o 
  -3   8   3      205.96      200.01     42.89 o 
  -2   8   3      106.34      127.10     17.28 o 
  -1   8   3      115.38      132.31      5.49 o 
   0   8   3       28.53       38.62      2.37 o 
   1   8   3     1640.33     1846.32    106.22 o 
   2   8   3        9.65        9.70      2.06 o 
   3   8   3       47.20       41.99      3.88 o 
   4   8   3       90.05       89.67     14.39 o 
   5   8   3       31.35       35.99     12.69 o 
   6   8   3        4.24       14.62      8.40 o 
  -6   9   3        5.46        7.48      9.50 o 
  -5   9   3        9.27        8.19      5.95 o 
  -4   9   3       55.08       44.98      6.55 o 
  -3   9   3       20.58       15.72      4.15 o 
  -2   9   3       35.81       45.74      5.62 o 
  -1   9   3      274.45      374.16     11.21 o 
   0   9   3      261.76      304.24     10.71 o 
   1   9   3      267.89      308.24     41.41 o 
   2   9   3      132.41      140.10     14.80 o 
   3   9   3       65.20       70.50      9.06 o 
   4   9   3       38.17       46.53      5.57 o 
   5   9   3        7.59       13.62      5.05 o 
   6   9   3       11.23       27.27      7.27 o 
  -6  10   3        0.00       -6.77      9.01 o 
  -5  10   3       33.89       27.24      7.15 o 
  -4  10   3       57.92       43.94      6.22 o 
  -3  10   3       54.15       48.91      6.11 o 
  -2  10   3      160.74      179.06      9.45 o 
  -1  10   3       61.47       81.46      5.62 o 
   0  10   3        8.32        9.06      2.29 o 
   1  10   3      152.29      136.56      6.17 o 
   2  10   3       22.50       23.61      3.55 o 
   3  10   3       19.00        7.77      9.09 o 
   4  10   3       92.09      104.20      9.06 o 
   5  10   3        5.56        3.31      4.76 o 
   6  10   3        5.05       10.69     10.40 o 
  -6  11   3        0.65       -5.79      8.19 o 
  -5  11   3        2.62       -0.65      5.46 o 
  -4  11   3        4.32        1.26      4.04 o 
  -3  11   3       18.44       12.50      5.24 o 
  -2  11   3       60.87       80.58      7.53 o 
  -1  11   3      215.38      314.72     10.38 o 
   0  11   3       83.61      116.85      5.95 o 
   1  11   3       77.85      109.20      5.84 o 
   2  11   3        7.33        6.17      2.73 o 
   3  11   3       81.71       94.23      8.35 o 
   4  11   3        5.31        6.50      3.82 o 
   5  11   3        3.51        5.09      5.12 o 
  -5  12   3        0.76        3.27      5.84 o 
  -4  12   3       15.27       13.92      5.46 o 
  -3  12   3       56.52       58.79      6.99 o 
  -2  12   3      275.49      304.22     12.13 o 
  -1  12   3       49.50       78.12      6.22 o 
   0  12   3      226.69      280.29      9.73 o 
   1  12   3        8.61       11.68      2.29 o 
   2  12   3       35.56       36.46      4.80 o 
   3  12   3       14.81       16.32      4.97 o 
  -5  13   3        2.09       -3.33      5.40 o 
  -4  13   3        5.55       10.86      6.17 o 
  -3  13   3       24.38       28.38      6.88 o 
  -2  13   3        1.85        3.60      4.48 o 
  -1  13   3      158.87      256.09     10.32 o 
   0  13   3       26.33        3.66      1.36 o 
  -5  14   3        0.99       -1.86      5.84 o 
  -4  14   3        0.53        0.27      5.18 o 
  -3  14   3        2.23        1.86      4.91 o 
  -2  14   3       52.05       73.97      7.31 o 
  -1 -18   4        3.04        2.26      3.48 o 
   0 -18   4        3.13        2.51      3.47 o 
  -2 -17   4        3.63        3.12      3.52 o 
  -1 -17   4        5.11        3.31      3.25 o 
   0 -17   4        2.66        4.59      3.88 o 
   1 -17   4        2.23        1.12      3.71 o 
   2 -17   4        0.84        1.09      4.69 o 
  -3 -16   4        4.41        5.13      3.52 o 
  -2 -16   4        2.43        3.79      3.17 o 
  -1 -16   4       14.63       11.36      3.85 o 
   0 -16   4       15.07       20.86      5.34 o 
   1 -16   4       27.98       25.72      4.59 o 
   2 -16   4       19.87       16.57      3.92 o 
   3 -16   4        5.01        3.33      3.74 o 
  -4 -15   4        6.03        5.51      6.88 o 
  -3 -15   4       13.41       13.29      3.76 o 
  -2 -15   4        5.71        6.01      3.30 o 
  -1 -15   4        8.18        7.60      3.34 o 
   0 -15   4        1.84        5.52      4.01 o 
   1 -15   4       13.01       11.90      2.83 o 
   2 -15   4       14.02       13.09      3.64 o 
   3 -15   4        1.48        0.87      3.30 o 
  -4 -14   4        1.15        0.65      6.66 o 
  -3 -14   4       49.69       53.83      5.71 o 
  -2 -14   4        0.11        1.58      2.82 o 
  -1 -14   4       35.41       29.01      5.08 o 
   0 -14   4        1.89        3.56      2.33 o 
   1 -14   4        1.95       -0.07      2.17 o 
   2 -14   4        1.38        0.17      2.53 o 
   3 -14   4        9.47        8.72      3.60 o 
   4 -14   4        0.79       -0.01      3.59 o 
  -5 -13   4        1.35        1.04      8.79 o 
  -4 -13   4        5.43        7.00      3.61 o 
  -3 -13   4        4.47        5.84      3.29 o 
  -2 -13   4       85.60       67.77      5.68 o 
  -1 -13   4        1.95        1.06      1.93 o 
   0 -13   4       28.93       22.38      2.92 o 
   1 -13   4        3.20        2.25      1.94 o 
   2 -13   4       55.56       48.12      5.30 o 
   3 -13   4       49.93       40.59      5.13 o 
   4 -13   4        1.18        1.16      3.47 o 
  -5 -12   4        5.57       19.92     10.48 o 
  -4 -12   4        2.14        0.56      3.02 o 
  -3 -12   4       36.96       35.55      3.48 o 
  -2 -12   4       15.11       19.08      2.70 o 
  -1 -12   4       35.55       31.69      2.79 o 
   0 -12   4       94.31       90.18      4.58 o 
   1 -12   4       26.87       22.67      2.73 o 
   2 -12   4       29.62       25.58      6.93 o 
   3 -12   4       17.81       16.15      5.02 o 
   4 -12   4        6.22        7.73      3.86 o 
   5 -12   4        1.80        4.37      5.79 o 
  -6 -11   4        1.30        4.97     12.39 o 
  -5 -11   4       18.57       45.19     12.23 o 
  -4 -11   4        5.15        4.53      4.42 o 
  -3 -11   4       33.62       31.88      3.98 o 
  -2 -11   4       65.70       73.18      5.24 o 
  -1 -11   4       46.45       39.06      6.99 o 
   0 -11   4       25.58       27.23      2.56 o 
   1 -11   4       61.37       49.63      3.40 o 
   2 -11   4      140.85      126.04      5.29 o 
   3 -11   4       37.57       39.40      8.35 o 
   4 -11   4        5.28        4.36      3.55 o 
   5 -11   4        1.28        0.82      5.13 o 
  -6 -10   4        1.38        1.69     12.93 o 
  -4 -10   4       39.55       29.37      3.06 o 
  -3 -10   4       35.97       30.75      2.35 o 
  -2 -10   4       56.96       57.43      2.84 o 
  -1 -10   4      219.08      196.59     30.08 o 
   0 -10   4      155.46      157.48     16.31 o 
   1 -10   4        1.96        1.37      1.83 o 
   2 -10   4       46.14       36.61      2.90 o 
   3 -10   4       30.82       24.50      3.80 o 
   4 -10   4       61.09       65.35     10.32 o 
   5 -10   4        0.56        4.42      5.51 o 
  -5  -9   4        6.28        4.86      2.02 o 
  -4  -9   4        4.73        3.00      1.91 o 
  -3  -9   4       21.50       22.63      5.38 o 
  -2  -9   4       27.34       26.80      2.09 o 
  -1  -9   4       31.77       33.47      2.09 o 
   0  -9   4      286.53      280.61      8.72 o 
   1  -9   4      472.20      447.53     25.83 o 
   2  -9   4       45.86       48.99      9.69 o 
   3  -9   4      105.51       87.05     15.56 o 
   4  -9   4      117.40      124.32     16.35 o 
   5  -9   4       17.10       12.01      6.39 o 
   6  -9   4       13.52       16.10      7.53 o 
  -6  -8   4        0.28        0.87      3.38 o 
  -5  -8   4       17.35       14.57      2.78 o 
  -4  -8   4        1.97        2.07      1.64 o 
  -3  -8   4       28.99       23.00      2.12 o 
  -2  -8   4       30.36       30.18      2.04 o 
  -1  -8   4      263.10      252.23     19.30 o 
   0  -8   4      225.00      225.86     17.57 o 
   1  -8   4      299.92      269.07     10.91 o 
   2  -8   4       68.19       68.90      6.61 o 
   3  -8   4      163.52      149.53     21.11 o 
   4  -8   4       28.39       34.07      4.71 o 
   5  -8   4       10.72        7.97      5.89 o 
   6  -8   4       10.51       15.94      8.19 o 
  -4  -7   4       25.86       11.63      1.91 o 
  -3  -7   4        4.15        4.69      1.53 o 
  -2  -7   4      170.70      156.37      4.36 o 
  -1  -7   4      771.67      759.75     38.72 o 
   0  -7   4      675.25      799.47     89.75 o 
   1  -7   4      277.76      221.97      9.16 o 
   2  -7   4       49.92       49.11      6.77 o 
   3  -7   4      371.36      323.86     36.12 o 
   4  -7   4        4.96        4.72      4.37 o 
   5  -7   4       19.02       23.14      7.20 o 
   6  -7   4        2.92        6.11      6.82 o 
  -7  -6   4        0.51       15.99     14.14 o 
  -6  -6   4       20.39       36.46     13.37 o 
  -5  -6   4       21.87       45.47      9.33 o 
  -3  -6   4       19.37       13.92      1.96 o 
  -2  -6   4      671.14      707.99     74.04 o 
  -1  -6   4      253.81      275.61      5.90 o 
   0  -6   4       26.10       21.31      1.89 o 
   1  -6   4      205.90      170.27      9.57 o 
   2  -6   4       13.96       16.80      1.68 o 
   3  -6   4      142.98      121.66     13.05 o 
   4  -6   4       72.36       76.31     11.19 o 
   5  -6   4        7.90       10.97      5.95 o 
   6  -6   4        3.59       13.21      7.91 o 
  -7  -5   4        2.92        5.51     15.34 o 
  -6  -5   4        7.22       16.54     11.19 o 
  -5  -5   4        7.98       10.92      7.20 o 
  -4  -5   4       28.35       30.79      5.13 o 
  -3  -5   4        0.87        0.16      1.09 o 
  -2  -5   4       56.14       53.95      2.35 o 
  -1  -5   4       25.67       31.00      2.62 o 
   0  -5   4      130.07      118.49      8.20 o 
   1  -5   4      496.61      378.18     22.67 o 
   2  -5   4     2467.96     2446.01     16.23 o 
   3  -5   4       84.22       76.12      6.12 o 
   4  -5   4      124.40      135.38     11.80 o 
   5  -5   4       96.78      103.19     11.68 o 
   6  -5   4       24.45       32.09      9.55 o 
  -7  -4   4       33.75      149.99     31.77 o 
  -6  -4   4       15.22       28.76     11.30 o 
  -5  -4   4       29.36       57.91      9.99 o 
  -4  -4   4       20.39       27.95      4.91 o 
  -3  -4   4      142.71      164.82      8.47 o 
  -2  -4   4     1679.52     1317.71     32.89 o 
  -1  -4   4     1053.01     1241.37     32.92 o 
   0  -4   4       90.52       93.89     10.46 o 
   1  -4   4     1306.45     1327.69     49.08 o 
   2  -4   4      329.73      347.52      5.24 o 
   3  -4   4       92.29       96.60      5.00 o 
   4  -4   4      263.00      258.61     17.93 o 
   5  -4   4      127.85      139.08      8.85 o 
   6  -4   4       23.87       30.18      9.17 o 
  -7  -3   4        6.58       29.36     19.59 o 
  -6  -3   4        3.03        7.75     14.08 o 
  -5  -3   4        5.89        1.80      5.79 o 
  -4  -3   4       28.03       43.50      5.95 o 
  -3  -3   4       19.37       14.25      2.95 o 
  -2  -3   4       38.42       35.00      3.00 o 
  -1  -3   4       34.98       41.50      1.80 o 
   0  -3   4      541.47      546.65     31.82 o 
   1  -3   4      436.15      437.95      5.83 o 
   2  -3   4       24.48       28.76      1.91 o 
   3  -3   4      125.30      160.42      5.08 o 
   4  -3   4       17.71       12.99      3.11 o 
   5  -3   4       52.94       53.22      5.95 o 
   6  -3   4       52.62       79.21     12.01 o 
  -7  -2   4        5.09        7.97     14.79 o 
  -6  -2   4       11.51       28.87     15.17 o 
  -5  -2   4       30.07       56.60     11.79 o 
  -4  -2   4        4.72        6.55      3.77 o 
  -3  -2   4      555.22      656.98     18.14 o 
  -2  -2   4      155.36      114.46      4.59 o 
  -1  -2   4      100.50       88.91      2.68 o 
   0  -2   4       14.55       14.62      0.79 o 
   1  -2   4      819.56      886.13      8.21 o 
   2  -2   4       56.30       61.30      4.91 o 
   3  -2   4      343.29      347.94     10.20 o 
   4  -2   4       13.15       15.28      3.49 o 
   5  -2   4       13.22       15.12      4.04 o 
   6  -2   4       43.08       43.50      6.06 o 
  -7  -1   4        9.20       32.15     16.05 o 
  -6  -1   4       36.87       97.98     17.79 o 
  -5  -1   4      130.59      267.54     22.06 o 
  -4  -1   4      226.72      312.77     17.54 o 
  -3  -1   4      272.53      288.23     10.39 o 
  -2  -1   4      284.07      235.17      6.90 o 
  -1  -1   4      221.12      225.30      4.60 o 
   0  -1   4      644.01      601.20      5.18 o 
   1  -1   4      169.97      165.22      4.10 o 
   2  -1   4      189.53      183.64     17.96 o 
   3  -1   4      906.54     1191.08     89.57 o 
   4  -1   4      101.50      146.73      8.63 o 
   5  -1   4      201.37      227.74     16.33 o 
   6  -1   4       48.36       66.16     10.86 o 
   7  -1   4        3.21        6.55      7.70 o 
  -7   0   4        0.81        6.71     15.23 o 
  -6   0   4        3.67       20.08      9.77 o 
  -5   0   4        5.19       -0.76      5.62 o 
  -4   0   4       49.48       66.66      6.82 o 
  -3   0   4     1926.88     1839.42     27.59 o 
  -2   0   4      177.10      132.00      5.30 o 
  -1   0   4      891.03      993.49     13.66 o 
   0   0   4       72.65       57.32      1.48 o 
   1   0   4      142.88      194.76      8.86 o 
   2   0   4     1093.55     1275.25     40.68 o 
   3   0   4        5.90        5.08      2.07 o 
   4   0   4      308.84      373.50     14.32 o 
   5   0   4      333.19      383.99     14.43 o 
   6   0   4        6.01        6.99      5.84 o 
   7   0   4       16.50       16.65      7.04 o 
  -7   1   4        9.17       31.98     14.68 o 
  -6   1   4       36.81       59.77     14.36 o 
  -5   1   4      130.57      190.87     16.11 o 
  -4   1   4      226.44      205.44     11.86 o 
  -3   1   4      272.68      263.07      9.46 o 
  -2   1   4      283.98      235.11      7.34 o 
  -1   1   4      221.09      210.63      6.35 o 
   0   1   4      644.33      601.59      6.29 o 
   1   1   4      169.45      171.73     11.43 o 
   2   1   4      189.39      183.96      8.26 o 
   3   1   4      906.69     1131.74     33.06 o 
   4   1   4      101.45      144.33      8.19 o 
   5   1   4      201.35      204.74     14.91 o 
   6   1   4       48.36       45.25      8.73 o 
   7   1   4        3.21        6.06      6.60 o 
  -7   2   4        5.10        3.77     11.41 o 
  -6   2   4       11.54       25.00     11.79 o 
  -5   2   4       30.20       34.17      7.86 o 
  -4   2   4        4.78        6.44      3.22 o 
  -3   2   4      555.38      392.21     11.62 o 
  -2   2   4      155.34      116.98      5.36 o 
  -1   2   4      100.65       82.14      4.32 o 
   0   2   4       14.55       14.41      0.87 o 
   1   2   4      820.21     1012.94     67.00 o 
   2   2   4       56.25       61.54      3.55 o 
   3   2   4      343.47      373.95     14.82 o 
   4   2   4       13.05       10.37      4.31 o 
   5   2   4       13.28       17.08      6.44 o 
   6   2   4       43.07       49.02      9.44 o 
   7   2   4       18.61       21.93     17.38 o 
  -7   3   4        6.57       15.72     15.23 o 
  -6   3   4        3.03        4.48      9.06 o 
  -5   3   4        5.92        2.18      5.46 o 
  -4   3   4       27.92       32.21      5.13 o 
  -3   3   4       19.39       11.46      2.62 o 
  -2   3   4       38.62       31.83      3.38 o 
  -1   3   4       35.31       38.00      3.49 o 
   0   3   4      540.98      622.01     12.20 o 
   1   3   4      436.43      515.26     21.93 o 
   2   3   4       24.52       31.66      2.84 o 
   3   3   4      125.37      160.97      9.72 o 
   4   3   4       17.79       15.45      5.08 o 
   5   3   4       52.92       54.21      8.84 o 
   6   3   4       52.64       84.19     27.35 o 
   7   3   4        5.13       13.74      6.30 o 
  -7   4   4       33.73       86.35     19.32 o 
  -6   4   4       15.26       17.52     10.42 o 
  -5   4   4       29.26       37.34      7.91 o 
  -4   4   4       20.37       17.36      4.48 o 
  -3   4   4      142.77      102.27      6.12 o 
  -2   4   4     1679.46     1225.78     18.83 o 
  -1   4   4     1053.38     1165.02     17.55 o 
   0   4   4       90.48       88.01      3.39 o 
   1   4   4     1306.87     1253.91     16.08 o 
   2   4   4      328.51      348.05     11.11 o 
   3   4   4       92.29       94.53      7.37 o 
   4   4   4      262.91      289.98     15.36 o 
   5   4   4      127.84      143.84     12.94 o 
   6   4   4       23.88       32.44     13.89 o 
   7   4   4        4.12        9.95      7.18 o 
  -7   5   4        2.92       -1.47     12.83 o 
  -6   5   4        7.22       12.01      9.82 o 
  -5   5   4        7.93       12.28      6.17 o 
  -4   5   4       28.35       25.49      4.86 o 
  -3   5   4        0.82        2.01      1.63 o 
  -2   5   4       56.04       57.77      4.64 o 
  -1   5   4       25.81       30.24      3.49 o 
   0   5   4      130.39      141.20      4.54 o 
   1   5   4      497.15      330.27     53.64 o 
   2   5   4     2468.60     2550.72     31.89 o 
   3   5   4       83.81       79.18      6.88 o 
   4   5   4      124.57      131.05     18.59 o 
   5   5   4       96.87      136.67     46.22 o 
   6   5   4       24.42       24.65     11.41 o 
  -7   6   4        0.51        0.22     12.83 o 
  -6   6   4       20.44       21.34      9.88 o 
  -5   6   4       21.92       23.96      7.04 o 
  -4   6   4       52.25       20.45     18.23 o 
  -3   6   4       19.39       16.15      2.39 o 
  -2   6   4      671.12      746.08    142.38 o 
  -1   6   4      253.59      252.51      7.93 o 
   0   6   4       26.12       24.00      1.77 o 
   1   6   4      205.47      148.65      9.07 o 
   2   6   4       13.91       12.32      5.98 o 
   3   6   4      143.13      145.92      6.77 o 
   4   6   4       72.39       72.12      6.31 o 
   5   6   4        7.95       10.84      5.08 o 
   6   6   4        3.58       13.48      6.74 o 
  -7   7   4        8.40        7.97     13.10 o 
  -6   7   4       13.70       25.71     10.21 o 
  -5   7   4       43.22       55.62      8.73 o 
  -4   7   4       25.85       23.48      3.03 o 
  -3   7   4        4.15        5.84      1.91 o 
  -2   7   4      170.84      169.77     17.92 o 
  -1   7   4      771.72      864.41     16.03 o 
   0   7   4      676.03      831.74     28.17 o 
   1   7   4      277.54      260.84      5.35 o 
   2   7   4       49.83       44.81      3.00 o 
   3   7   4      371.39      439.09    104.15 o 
   4   7   4        4.98        5.42      3.72 o 
   5   7   4       19.01       24.85     13.02 o 
   6   7   4        2.92       11.49      6.67 o 
  -6   8   4        0.29       -2.51      7.97 o 
  -5   8   4       17.35       20.09      6.82 o 
  -4   8   4        1.97       -0.87      3.33 o 
  -3   8   4       28.99       21.51      4.09 o 
  -2   8   4       30.40       31.06      4.31 o 
  -1   8   4      262.70      280.69      8.91 o 
   0   8   4      225.07      252.93      8.42 o 
   1   8   4      299.33      336.52     43.96 o 
   2   8   4       68.11       65.16      3.66 o 
   3   8   4      163.47      178.51     19.36 o 
   4   8   4       28.36       43.05      5.49 o 
   5   8   4       10.70        9.71      4.63 o 
   6   8   4       10.51       24.95     10.97 o 
  -6   9   4        0.79       -0.98      7.53 o 
  -5   9   4        6.32        3.66      5.08 o 
  -4   9   4        4.74        2.40      3.44 o 
  -3   9   4       21.51       20.52      4.31 o 
  -2   9   4       27.55       30.95      4.80 o 
  -1   9   4       31.80       47.44      4.64 o 
   0   9   4      286.63      318.86      8.26 o 
   1   9   4      472.28      573.42     74.87 o 
   2   9   4       45.87       52.02      3.59 o 
   3   9   4      105.56       76.21     26.54 o 
   4   9   4      117.49      136.43     20.20 o 
   5   9   4       17.13       19.10     11.00 o 
   6   9   4       13.56       24.86      9.96 o 
  -6  10   4        1.37       -2.57      7.53 o 
  -5  10   4        0.99       -1.04      4.91 o 
  -4  10   4       39.56       38.37      5.90 o 
  -3  10   4       35.89       31.00      5.19 o 
  -2  10   4       56.95       64.20      6.22 o 
  -1  10   4      219.12      250.54      8.91 o 
   0  10   4      155.36      201.40      7.43 o 
   1  10   4        1.96        3.98      2.02 o 
   2  10   4       46.10       46.29      4.59 o 
   3  10   4       30.79       27.85      3.90 o 
   4  10   4       61.04       68.63      7.48 o 
   5  10   4        0.57       -2.18      4.24 o 
  -6  11   4        1.30       -3.00      7.04 o 
  -5  11   4       18.56       23.41      6.66 o 
  -4  11   4        5.15        3.33      4.37 o 
  -3  11   4       33.60       26.04      5.24 o 
  -2  11   4       65.78       85.93      7.04 o 
  -1  11   4       46.54       60.32      5.51 o 
   0  11   4       25.47       36.46      4.09 o 
   1  11   4       61.31       60.54      4.80 o 
   2  11   4      140.87      145.05      8.14 o 
   3  11   4       37.52       48.31      6.17 o 
   4  11   4        5.27        7.04      4.91 o 
   5  11   4        1.27        5.46      5.89 o 
  -5  12   4        5.54        3.77      5.29 o 
  -4  12   4        2.13       -1.20      4.15 o 
  -3  12   4       37.00       42.69      6.17 o 
  -2  12   4       15.09       17.08      5.29 o 
  -1  12   4       35.61       46.73      5.24 o 
   0  12   4       94.29      146.44      7.48 o 
   1  12   4       26.85       31.49      3.98 o 
   2  12   4       29.69       35.92      4.80 o 
   3  12   4       17.83       21.89      5.40 o 
   4  12   4        6.23        7.97      5.57 o 
  -5  13   4        1.35       -3.77      6.22 o 
  -4  13   4        5.43        5.29      4.97 o 
  -3  13   4        4.49        5.35      4.86 o 
  -2  13   4       85.61      114.54      8.41 o 
  -1  13   4        1.93        1.31      4.09 o 
   0  13   4       28.90       39.74      5.02 o 
   1  13   4        3.17        3.49      3.17 o 
   2  13   4       55.52       65.56      6.71 o 
  -4  14   4        1.15        1.36      4.69 o 
  -3  14   4       49.71       65.01      8.35 o 
  -2  14   4        0.12        1.09      4.04 o 
  -1  14   4       35.35       72.32      6.77 o 
   0  14   4        1.88        6.00      3.87 o 
  -4  15   4        6.04        6.06      6.28 o 
  -2 -17   5        2.43        2.00      3.48 o 
  -1 -17   5        7.76        2.56      3.28 o 
   0 -17   5        2.10        1.68      3.49 o 
   1 -17   5       20.16       21.66      7.94 o 
   2 -17   5       11.26        9.20      3.74 o 
  -3 -16   5        3.47        1.73      2.96 o 
  -2 -16   5        4.94        1.23      3.10 o 
  -1 -16   5        1.59       -0.40      2.88 o 
   0 -16   5        3.47        5.73      3.49 o 
   1 -16   5        8.00        8.37      3.21 o 
   2 -16   5       18.86       20.02      4.09 o 
   3 -16   5        2.24        2.28      3.39 o 
  -4 -15   5        4.30       -0.33      7.48 o 
  -3 -15   5        2.41        1.36      2.79 o 
  -2 -15   5       17.27       16.43      3.89 o 
  -1 -15   5        9.08        7.81      3.29 o 
   0 -15   5        4.95        5.98      2.45 o 
   1 -15   5        4.01        3.19      2.63 o 
   2 -15   5        7.73        9.56      3.20 o 
   3 -15   5        1.38        0.37      3.02 o 
  -4 -14   5        1.08       -0.93      6.00 o 
  -3 -14   5        0.91       -1.75      2.34 o 
  -2 -14   5        8.27        5.42      3.02 o 
  -1 -14   5        2.72        1.58      2.14 o 
   0 -14   5       19.78       19.74      2.95 o 
   1 -14   5        0.76        2.36      2.25 o 
   2 -14   5      117.51      119.24      7.28 o 
   3 -14   5       11.19        6.86      3.46 o 
   4 -14   5        4.76        6.26      4.16 o 
  -5 -13   5        1.21        6.88      9.17 o 
  -4 -13   5        0.13        0.33      6.28 o 
  -3 -13   5        4.13        5.05      2.96 o 
  -2 -13   5       26.72       24.07      2.80 o 
  -1 -13   5       26.90       23.83      2.91 o 
   0 -13   5       26.90       24.39      2.89 o 
   1 -13   5        1.74        1.28      1.97 o 
   2 -13   5        6.88        5.87      2.90 o 
   3 -13   5       38.96       32.80      4.72 o 
   4 -13   5       16.32       12.44      4.59 o 
  -5 -12   5       19.39       38.86     12.55 o 
  -4 -12   5        9.16       11.35      7.10 o 
  -3 -12   5        6.25        3.47      1.97 o 
  -2 -12   5       31.79       34.35      3.05 o 
  -1 -12   5       45.72       35.37      4.59 o 
   0 -12   5       99.10       78.77     12.56 o 
   1 -12   5        3.71        3.98      1.96 o 
   2 -12   5        4.00        3.08      2.46 o 
   3 -12   5       55.62       46.56      5.73 o 
   4 -12   5       24.68       29.16      5.33 o 
   5 -12   5        4.22        3.11      6.06 o 
  -6 -11   5        0.77        4.69     11.62 o 
  -4 -11   5       20.97       16.54      2.78 o 
  -3 -11   5        2.75        5.21      2.10 o 
  -2 -11   5       13.80       16.05      2.73 o 
  -1 -11   5      141.77      138.20      9.97 o 
   0 -11   5       82.84       65.69     10.48 o 
   1 -11   5      221.12      207.88     19.53 o 
   2 -11   5        3.86        1.50      2.37 o 
   3 -11   5       31.77       28.28      4.10 o 
   4 -11   5        0.02       -0.01      3.64 o 
   5 -11   5        2.73        5.35      6.17 o 
  -4 -10   5        7.53        4.69      1.91 o 
  -3 -10   5       23.24       21.79      2.70 o 
  -2 -10   5       47.14       48.81      2.72 o 
  -1 -10   5       57.31       52.55     11.25 o 
   0 -10   5       85.67       81.91     13.49 o 
   1 -10   5      117.19       81.98      4.26 o 
   2 -10   5       31.53       24.87      3.25 o 
   3 -10   5        6.88        6.57      2.75 o 
   4 -10   5       54.26       64.29     14.44 o 
   5 -10   5        0.09       -0.55      5.46 o 
  -5  -9   5       12.38        6.77      1.96 o 
  -4  -9   5       55.73       34.61      3.28 o 
  -3  -9   5       22.23       21.51      2.73 o 
  -2  -9   5       54.69       52.41      3.47 o 
  -1  -9   5      230.22      246.08     15.82 o 
   0  -9   5      255.47      223.42     13.99 o 
   1  -9   5        9.99       11.73      1.69 o 
   2  -9   5        9.73       13.80      4.61 o 
   3  -9   5       60.65       52.29      5.73 o 
   4  -9   5       33.27       33.79      5.07 o 
   5  -9   5        2.65        1.86      5.57 o 
   6  -9   5        0.39       -3.17      5.51 o 
  -6  -8   5       25.92       19.49      4.26 o 
  -5  -8   5       18.10       11.08      2.35 o 
  -4  -8   5        8.41        4.58      1.80 o 
  -3  -8   5        7.59        5.29      1.75 o 
  -2  -8   5        1.04        1.28      1.36 o 
  -1  -8   5      237.91      245.84     19.10 o 
   0  -8   5       46.78       44.26      3.77 o 
   1  -8   5      244.26      201.35      5.82 o 
   2  -8   5        6.74        7.13      1.64 o 
   3  -8   5       10.97        8.37      2.30 o 
   4  -8   5      148.83      166.30      9.25 o 
   5  -8   5       33.27       34.33      7.81 o 
   6  -8   5        2.14        4.31      6.71 o 
  -5  -7   5       13.81        9.17      2.35 o 
  -4  -7   5       16.42       12.99      2.07 o 
  -3  -7   5      172.89      167.22     11.25 o 
  -2  -7   5       69.34       82.70      9.56 o 
  -1  -7   5       51.60       57.70      3.16 o 
   0  -7   5      377.02      291.44     26.05 o 
   1  -7   5      586.57      689.77    134.27 o 
   2  -7   5      142.14      128.38      9.20 o 
   3  -7   5       73.44       69.35      5.27 o 
   4  -7   5        0.62        2.07      4.58 o 
   5  -7   5        7.03        3.77      5.62 o 
   6  -7   5        9.54       15.39      7.91 o 
  -6  -6   5        0.23        1.53      9.61 o 
  -5  -6   5       32.87       51.53      9.77 o 
  -4  -6   5        1.98        1.53      1.20 o 
  -3  -6   5       18.05       17.19      1.75 o 
  -2  -6   5      881.75      841.43     22.08 o 
  -1  -6   5       38.68       36.31      2.45 o 
   0  -6   5      387.19      368.61      7.26 o 
   1  -6   5       42.23       37.46      8.05 o 
   2  -6   5       10.33       12.60      2.57 o 
   3  -6   5       36.50       28.78      3.13 o 
   4  -6   5       96.33      102.65     10.54 o 
   5  -6   5       85.77       89.86     11.57 o 
   6  -6   5       22.55       24.23      8.57 o 
  -7  -5   5       11.58       49.12     20.03 o 
  -6  -5   5        7.50       27.02     14.35 o 
  -5  -5   5      169.50      257.80     17.31 o 
  -4  -5   5       23.18       27.67      4.75 o 
  -3  -5   5      139.78      126.51     10.98 o 
  -2  -5   5      182.50      174.18      4.32 o 
  -1  -5   5        2.95        2.70      1.23 o 
   0  -5   5        8.17        9.53      1.34 o 
   1  -5   5     1229.42     1088.15     34.73 o 
   2  -5   5      123.67      132.07      6.96 o 
   3  -5   5       30.46       29.36      4.12 o 
   4  -5   5       19.43       20.52      3.44 o 
   5  -5   5       71.81       82.38     11.36 o 
   6  -5   5        0.75       10.59      7.91 o 
  -7  -4   5        4.11       22.38     14.95 o 
  -6  -4   5       39.37      129.69     21.18 o 
  -5  -4   5       13.62       43.28     12.06 o 
  -4  -4   5       15.67       29.75      5.35 o 
  -3  -4   5      206.00      272.72     10.93 o 
  -2  -4   5      165.34      142.86      3.83 o 
  -1  -4   5       15.61       18.20      1.80 o 
   0  -4   5      305.45      329.30     13.69 o 
   1  -4   5     1034.65      924.97     18.20 o 
   2  -4   5        4.77        5.11      1.09 o 
   3  -4   5       74.07       63.30      3.18 o 
   4  -4   5      142.58      138.29      7.54 o 
   5  -4   5       25.48       25.33      4.31 o 
   6  -4   5       40.38       67.68     12.55 o 
  -7  -3   5       25.70       72.43     18.12 o 
  -6  -3   5        8.47        8.57     12.33 o 
  -5  -3   5       12.86       27.94      9.88 o 
  -4  -3   5      312.43      515.75     20.50 o 
  -3  -3   5      363.28      374.60     11.27 o 
  -2  -3   5     1077.22      874.73     19.56 o 
  -1  -3   5       96.51       75.06      2.35 o 
   0  -3   5       30.04       27.77      1.26 o 
   1  -3   5     1604.32     1486.69     11.53 o 
   2  -3   5      696.09      664.39     32.24 o 
   3  -3   5      184.32      196.85     27.89 o 
   4  -3   5      157.59      165.06     13.71 o 
   5  -3   5      189.39      217.29     11.31 o 
   6  -3   5       30.90       38.21      5.95 o 
  -7  -2   5        2.14       -1.47     14.08 o 
  -6  -2   5       83.82      166.02     18.40 o 
  -5  -2   5       58.53      101.16     11.63 o 
  -4  -2   5      235.47      264.30     12.68 o 
  -3  -2   5     1499.30     1382.44     22.40 o 
  -2  -2   5       12.02       12.12      1.91 o 
  -1  -2   5       23.87       31.44      1.91 o 
   0  -2   5      696.04      641.93      9.41 o 
   1  -2   5      851.08      805.63      7.80 o 
   2  -2   5      479.19      420.92     32.02 o 
   3  -2   5      152.40      147.99     19.39 o 
   4  -2   5      250.36      299.36     13.83 o 
   5  -2   5       20.44       23.91      4.75 o 
   6  -2   5       30.79       35.42      6.71 o 
  -7  -1   5        8.23       16.26     16.05 o 
  -6  -1   5        7.86       10.10     10.15 o 
  -5  -1   5       79.02      104.44     11.47 o 
  -4  -1   5      456.59      555.36     19.54 o 
  -3  -1   5       42.10       45.31      4.15 o 
  -2  -1   5      277.71      232.69      7.22 o 
  -1  -1   5      235.13      236.40      4.60 o 
   0  -1   5     1257.76     1250.39      8.99 o 
   1  -1   5      512.50      461.03      7.08 o 
   2  -1   5      107.35      106.43      8.17 o 
   3  -1   5      196.19      211.43     16.83 o 
   4  -1   5       45.36       40.94      4.97 o 
   5  -1   5        6.94       10.42      4.53 o 
   6  -1   5       11.65       20.90      5.40 o 
   7  -1   5        5.51        3.11      6.00 o 
  -7   0   5        0.03        8.84     13.48 o 
  -6   0   5        3.02        6.88      8.68 o 
  -5   0   5      238.20      309.65     18.41 o 
  -4   0   5      102.22      127.68      8.85 o 
  -3   0   5       20.86       19.71      3.00 o 
  -2   0   5       27.76       31.28      3.11 o 
  -1   0   5       39.03       34.18      2.18 o 
   0   0   5       99.67       80.83      1.97 o 
   1   0   5       33.29       39.42      2.18 o 
   2   0   5      177.68      173.15      7.60 o 
   3   0   5        6.60        8.84      2.35 o 
   4   0   5      127.84      131.95      7.76 o 
   5   0   5      135.10      193.92     11.41 o 
   6   0   5       26.94       30.24      7.81 o 
   7   0   5        7.70       12.44      7.42 o 
  -7   1   5        8.23       18.12     14.08 o 
  -6   1   5        7.90       14.41      9.01 o 
  -5   1   5       79.09       96.75     10.81 o 
  -4   1   5      455.72      491.38     17.24 o 
  -3   1   5       42.37       38.05      3.88 o 
  -2   1   5      277.68      231.98      7.77 o 
  -1   1   5      235.05      234.76      6.95 o 
   0   1   5     1257.83     1112.94     77.16 o 
   1   1   5      512.37      511.08     20.30 o 
   2   1   5      107.50      118.21      6.88 o 
   3   1   5      196.69      224.71     12.62 o 
   4   1   5       45.28       53.99      5.68 o 
   5   1   5        6.92        2.57      3.88 o 
   6   1   5       11.68       15.72      7.48 o 
   7   1   5        5.52        0.76      7.04 o 
  -7   2   5        2.13       -5.13     10.92 o 
  -6   2   5       83.83      169.90     18.78 o 
  -5   2   5       58.78       93.90     10.86 o 
  -4   2   5      235.11      227.74     11.31 o 
  -3   2   5     1499.38     1137.45     19.97 o 
  -2   2   5       12.07       10.81      2.35 o 
  -1   2   5       23.91       24.84      2.84 o 
   0   2   5      696.00      636.53     10.68 o 
   1   2   5      851.30      984.32     68.10 o 
   2   2   5      478.93      503.93     19.61 o 
   3   2   5      152.59      140.67     13.55 o 
   4   2   5      250.70      341.06     17.82 o 
   5   2   5       20.30       29.69      7.53 o 
   6   2   5       30.83       35.48      9.55 o 
   7   2   5       12.40       24.04     24.83 o 
  -7   3   5       25.71       53.76     15.61 o 
  -6   3   5        8.47        3.38      8.19 o 
  -5   3   5       12.85       19.21      6.28 o 
  -4   3   5      311.73      255.50     11.76 o 
  -3   3   5      363.50      293.34     10.29 o 
  -2   3   5     1077.08      838.86     15.92 o 
  -1   3   5       96.55       78.51      4.59 o 
   0   3   5       30.06       30.57      1.31 o 
   1   3   5     1603.56     1856.96    124.24 o 
   2   3   5      695.97      860.31     53.00 o 
   3   3   5      184.57      200.53      8.85 o 
   4   3   5      157.01      163.86     11.85 o 
   5   3   5      189.55      204.56     15.40 o 
   6   3   5       30.87       34.28      8.68 o 
  -7   4   5        4.13       15.99     13.32 o 
  -6   4   5       39.50       66.76     12.77 o 
  -5   4   5       13.63       22.65      6.49 o 
  -4   4   5       15.65       13.15      3.93 o 
  -3   4   5      205.90      155.71      7.60 o 
  -2   4   5      165.42      138.38      6.72 o 
  -1   4   5       15.53       17.58      2.67 o 
   0   4   5      305.45      406.90     18.94 o 
   1   4   5     1035.61     1177.98     48.85 o 
   2   4   5        4.81        4.53      1.58 o 
   3   4   5       74.11       62.95      6.17 o 
   4   4   5      142.63      139.32     11.09 o 
   5   4   5       25.47       28.00      7.31 o 
   6   4   5       40.46       69.99     24.21 o 
  -7   5   5       11.56       31.55     15.06 o 
  -6   5   5        7.51        5.24      8.02 o 
  -5   5   5      169.32      178.17     13.27 o 
  -4   5   5       23.16       15.67      4.15 o 
  -3   5   5      139.93      123.18      7.21 o 
  -2   5   5      182.34      166.03      7.54 o 
  -1   5   5        2.89        6.33      2.40 o 
   0   5   5        8.18       10.42      1.64 o 
   1   5   5     1229.22     1018.00     14.33 o 
   2   5   5      123.32      140.11      7.10 o 
   3   5   5       30.65       32.10      4.86 o 
   4   5   5       19.42       23.03      5.51 o 
   5   5   5       71.81       81.72     16.30 o 
   6   5   5        0.74       -0.57      5.53 o 
  -7   6   5        2.98       -1.64     12.01 o 
  -6   6   5        0.23        1.86      7.26 o 
  -5   6   5       32.77       37.34      7.21 o 
  -4   6   5        1.98        0.60      3.06 o 
  -3   6   5       18.02       17.41      3.27 o 
  -2   6   5      881.54      828.47     17.41 o 
  -1   6   5       38.69       38.87      3.88 o 
   0   6   5      387.29      381.47      7.99 o 
   1   6   5       42.13       36.44      2.24 o 
   2   6   5       10.30       11.14      2.67 o 
   3   6   5       36.46       28.06      3.59 o 
   4   6   5       96.34      124.80     22.88 o 
   5   6   5       85.60      119.55     41.14 o 
   6   6   5       22.54       35.50     22.05 o 
  -7   7   5        1.73       -2.67     13.70 o 
  -6   7   5       14.00       30.29     10.59 o 
  -5   7   5       13.80        9.66      5.29 o 
  -4   7   5       16.41       17.14      4.20 o 
  -3   7   5      173.10      120.08      7.05 o 
  -2   7   5       69.47       59.95      5.13 o 
  -1   7   5       51.59       57.11      4.31 o 
   0   7   5      377.30      345.10      7.88 o 
   1   7   5      586.27      566.31     24.19 o 
   2   7   5      142.16      128.65     16.71 o 
   3   7   5       73.35       86.27      7.40 o 
   4   7   5        0.61       -1.33      4.28 o 
   5   7   5        7.06        5.91      4.49 o 
   6   7   5        9.54       18.04      7.42 o 
  -6   8   5       25.87       31.11      9.66 o 
  -5   8   5       18.08       16.92      5.57 o 
  -4   8   5        8.39        6.99      3.44 o 
  -3   8   5        7.62        6.22      3.49 o 
  -2   8   5        1.04        0.71      3.11 o 
  -1   8   5      237.69      260.95      8.80 o 
   0   8   5       46.95       46.19      3.38 o 
   1   8   5      243.97      256.45     18.69 o 
   2   8   5        6.74       10.33      2.54 o 
   3   8   5       10.98       10.20      2.88 o 
   4   8   5      148.92      175.90     62.72 o 
   5   8   5       33.27       52.84     25.00 o 
   6   8   5        2.12        5.36      5.63 o 
  -6   9   5        1.02       -1.42      7.26 o 
  -5   9   5       12.35       10.81      5.18 o 
  -4   9   5       55.72       44.00      5.68 o 
  -3   9   5       22.19       21.56      4.37 o 
  -2   9   5       54.92       52.14      5.51 o 
  -1   9   5      230.41      282.60      9.18 o 
   0   9   5      255.21      300.14      8.85 o 
   1   9   5       10.02       12.66      2.51 o 
   2   9   5        9.79       10.76      3.25 o 
   3   9   5       60.65       45.56      6.93 o 
   4   9   5       33.26       34.84      7.12 o 
   5   9   5        2.65        6.90      4.98 o 
   6   9   5        0.39        2.21      7.67 o 
  -6  10   5        1.94        2.24      7.37 o 
  -5  10   5        0.92        2.07      4.53 o 
  -4  10   5        7.56        3.98      3.71 o 
  -3  10   5       23.19       21.89      4.91 o 
  -2  10   5       47.20       50.99      5.79 o 
  -1  10   5       57.24       73.43      5.46 o 
   0  10   5       85.39      116.14      6.44 o 
   1  10   5      117.06      119.38      6.33 o 
   2  10   5       31.46       31.77      4.31 o 
   3  10   5        6.92        8.84      3.66 o 
   4  10   5       54.25       48.80      7.31 o 
   5  10   5        0.09       -1.96      4.69 o 
  -6  11   5        0.77       -3.87      6.39 o 
  -5  11   5        3.07        0.22      4.26 o 
  -3  11   5        2.77        4.42      3.82 o 
  -2  11   5       13.80       17.85      4.86 o 
  -1  11   5      142.13      178.59      8.03 o 
   0  11   5       82.83      108.11      6.61 o 
   1  11   5      221.05      272.58     10.00 o 
   2  11   5        3.86        5.79      3.11 o 
   3  11   5       31.77       33.19      5.68 o 
   4  11   5        0.02       -1.31      3.71 o 
   5  11   5        2.74        1.69      5.95 o 
  -5  12   5       19.41       26.80      6.93 o 
  -4  12   5        9.16        3.33      4.26 o 
  -3  12   5        6.25        2.62      4.42 o 
  -2  12   5       31.84       42.14      5.62 o 
  -1  12   5       45.77       56.94      5.57 o 
   0  12   5       98.93      117.94      6.99 o 
   1  12   5        3.71        3.82      2.95 o 
   2  12   5        4.00        4.53      3.22 o 
   3  12   5       55.68       62.45      7.37 o 
   4  12   5       24.68       27.95      6.44 o 
   5  12   5        4.22        2.02      5.89 o 
  -5  13   5        1.21        3.00      5.40 o 
  -4  13   5        0.13       -5.57      3.71 o 
  -3  13   5        4.15        6.71      4.75 o 
  -2  13   5       26.70       38.59      5.84 o 
  -1  13   5       26.87       36.79      5.29 o 
   0  13   5       26.87       42.47      5.35 o 
   1  13   5        1.75        2.62      2.95 o 
   2  13   5        6.88        8.62      3.87 o 
   3  13   5       38.93       42.19      7.26 o 
   4  13   5       16.34       17.41      6.33 o 
  -4  14   5        1.08        0.93      5.68 o 
  -3  14   5        0.91       -0.93      4.48 o 
  -2  14   5        8.28       10.64      4.20 o 
  -1  14   5        2.70        0.00      4.15 o 
   0  14   5       19.83       37.88      5.46 o 
   1  14   5        0.76        3.11      3.49 o 
  -4  15   5        4.29        4.69      6.00 o 
  -3  15   5        2.41        2.67      4.97 o 
  -2  15   5       17.30       32.26      6.39 o 
  -2 -17   6        1.85        2.89      3.64 o 
  -1 -17   6        6.30        4.22      3.50 o 
   0 -17   6        6.85        6.17      3.64 o 
   1 -17   6        7.33        4.48      5.40 o 
  -3 -16   6        3.08        0.56      3.16 o 
  -2 -16   6        5.27        2.40      3.25 o 
  -1 -16   6       13.14       11.83      4.34 o 
   0 -16   6        6.38        7.29      3.38 o 
   1 -16   6        0.31        2.09      2.83 o 
   2 -16   6       11.99       10.48      3.83 o 
  -4 -15   6        1.28        1.09      7.15 o 
  -3 -15   6       12.20        9.94      3.88 o 
  -2 -15   6        3.47        3.20      3.14 o 
  -1 -15   6        4.02        1.82      2.68 o 
   0 -15   6        0.07        0.31      2.02 o 
   1 -15   6       19.30       19.87      3.37 o 
   2 -15   6       10.07       14.70      4.48 o 
   3 -15   6       16.12       20.95      4.98 o 
  -4 -14   6        0.99        9.82      7.64 o 
  -3 -14   6        4.96        4.94      3.29 o 
  -2 -14   6        2.52        4.65      3.19 o 
  -1 -14   6       31.68       26.96      7.40 o 
   0 -14   6        6.76        4.62      2.11 o 
   1 -14   6        0.18       -1.68      2.31 o 
   2 -14   6       21.51       25.04      4.64 o 
   3 -14   6        0.51        0.65      3.06 o 
   4 -14   6        1.87       -0.40      3.76 o 
  -5 -13   6        7.80       25.54     12.23 o 
  -4 -13   6        4.95        8.62      7.15 o 
  -3 -13   6        0.27        1.16      3.15 o 
  -2 -13   6       22.38       21.43      2.82 o 
  -1 -13   6       16.82       17.19      2.58 o 
   0 -13   6       66.58       64.19      7.62 o 
   1 -13   6       30.61       27.29      3.27 o 
   2 -13   6       61.92       54.40      6.03 o 
   3 -13   6       10.08        7.65      3.17 o 
   4 -13   6        2.21        3.55      3.82 o 
  -3 -12   6       23.47       23.09      2.72 o 
  -2 -12   6        3.02        3.55      2.13 o 
  -1 -12   6        8.14        7.62      2.06 o 
   0 -12   6        8.62        7.00      2.11 o 
   1 -12   6        7.07        3.77      2.04 o 
   2 -12   6       42.32       32.78      3.94 o 
   3 -12   6        6.98        6.33      2.77 o 
   4 -12   6       16.44       11.95      4.14 o 
  -4 -11   6       12.15       12.12      2.73 o 
  -3 -11   6        3.03        0.50      2.27 o 
  -2 -11   6       42.55       41.11      3.45 o 
  -1 -11   6       41.30       41.22      6.11 o 
   0 -11   6       30.96       33.62      6.77 o 
   1 -11   6       54.96       49.35      3.40 o 
   2 -11   6        8.26        8.27      2.66 o 
   3 -11   6       61.42       60.85     13.32 o 
   4 -11   6       33.25       35.56      5.41 o 
   5 -11   6        5.49        6.00      5.95 o 
  -5 -10   6       13.42        7.20      2.13 o 
  -4 -10   6        0.55        0.65      1.75 o 
  -3 -10   6        3.10        6.00      2.29 o 
  -2 -10   6        1.60       -0.01      1.70 o 
  -1 -10   6      145.68      137.28     10.19 o 
   0 -10   6       78.07       62.35     14.91 o 
   1 -10   6       41.46       36.84      6.20 o 
   2 -10   6       16.99       13.60      2.77 o 
   3 -10   6      104.83       76.43      5.40 o 
   4 -10   6       16.37       11.77      3.84 o 
   5 -10   6        6.44        3.49      5.95 o 
  -6  -9   6       18.89       18.01      3.82 o 
  -5  -9   6        0.61        0.82      1.64 o 
  -4  -9   6       12.15        7.86      2.13 o 
  -3  -9   6       13.33        8.46      2.35 o 
  -2  -9   6       49.31       49.77      3.19 o 
  -1  -9   6       24.80       27.36      2.61 o 
   0  -9   6        7.26        5.51      1.73 o 
   1  -9   6        8.52        6.12      1.68 o 
   2  -9   6       16.23       11.09      2.70 o 
   3  -9   6      145.67      125.75     15.73 o 
   4  -9   6       34.33       23.74      6.17 o 
   5  -9   6        3.89        2.40      5.79 o 
  -6  -8   6        3.31        2.07      2.95 o 
  -5  -8   6       11.13        7.42      2.13 o 
  -4  -8   6       26.95       18.94      2.67 o 
  -3  -8   6       58.39       45.86      3.93 o 
  -2  -8   6       32.27       41.10      4.42 o 
  -1  -8   6      231.56      237.42     30.91 o 
   0  -8   6      125.14      106.60      9.42 o 
   1  -8   6       35.65       26.99      2.56 o 
   2  -8   6        4.61        2.46      1.85 o 
   3  -8   6      191.01      154.26      6.95 o 
   4  -8   6       18.71       21.61      6.22 o 
   5  -8   6       61.58       75.72     11.41 o 
   6  -8   6       14.23       12.72      7.59 o 
  -5  -7   6        3.48        0.76      1.91 o 
  -4  -7   6        8.76        6.44      1.86 o 
  -3  -7   6       16.82       18.18      2.57 o 
  -2  -7   6        8.48        9.49      1.89 o 
  -1  -7   6       62.84       58.71      3.33 o 
   0  -7   6      319.84      295.35      8.15 o 
   1  -7   6      119.53      108.04      4.52 o 
   2  -7   6      292.01      311.76     33.46 o 
   3  -7   6       10.32       10.06      2.07 o 
   4  -7   6       99.49       95.39     10.65 o 
   5  -7   6       10.80       12.01      6.82 o 
   6  -7   6       20.92       17.74      7.70 o 
  -5  -6   6       31.14       68.28     12.12 o 
  -4  -6   6       10.19        9.17      1.91 o 
  -3  -6   6        5.39        4.15      1.31 o 
  -2  -6   6      283.28      276.90      5.30 o 
  -1  -6   6       72.08       80.54      5.76 o 
   0  -6   6      361.00      288.84     12.26 o 
   1  -6   6      289.75      254.61     27.64 o 
   2  -6   6       61.18       65.43      5.49 o 
   3  -6   6       85.48       64.15     12.48 o 
   4  -6   6      168.48      161.02      8.74 o 
   5  -6   6       28.84       31.11      8.02 o 
   6  -6   6       15.96       25.76      8.73 o 
  -7  -5   6        1.46        6.55     14.03 o 
  -6  -5   6       17.41       20.90     10.64 o 
  -5  -5   6       17.24       20.63      7.42 o 
  -4  -5   6        9.01       14.57      3.60 o 
  -3  -5   6      225.11      181.17     11.91 o 
  -2  -5   6     1104.06     1095.87     11.72 o 
  -1  -5   6        4.77        4.26      1.54 o 
   0  -5   6      504.30      487.75     20.55 o 
   1  -5   6      394.26      341.44     17.08 o 
   2  -5   6      328.93      320.37     31.42 o 
   3  -5   6      141.50      119.99      6.50 o 
   4  -5   6      360.91      345.84     13.83 o 
   5  -5   6        0.78        0.38      3.22 o 
   6  -5   6       16.18       28.33      9.28 o 
  -7  -4   6       17.53       49.45     18.07 o 
  -6  -4   6       16.78       21.78     11.57 o 
  -5  -4   6        0.41       -1.96      5.68 o 
  -4  -4   6       51.44       66.27      6.33 o 
  -3  -4   6       34.17       38.21      2.40 o 
  -2  -4   6       26.50       37.34      2.40 o 
  -1  -4   6      135.83      156.44      2.57 o 
   0  -4   6      449.54      384.36     19.86 o 
   1  -4   6     1369.87     1260.41     17.91 o 
   2  -4   6      143.25      111.11      3.79 o 
   3  -4   6      412.30      360.05      7.50 o 
   4  -4   6       88.58       82.66      6.12 o 
   5  -4   6      115.03      124.99      8.74 o 
   6  -4   6       39.19       53.38      7.70 o 
  -7  -3   6        9.19       27.45     14.24 o 
  -6  -3   6        1.30       -1.96      9.33 o 
  -5  -3   6      116.91      200.57     15.56 o 
  -4  -3   6       29.32       38.65      5.08 o 
  -3  -3   6       71.47       69.13      5.02 o 
  -2  -3   6       47.40       39.69      2.40 o 
  -1  -3   6      801.42      908.45      9.84 o 
   0  -3   6      345.29      315.36      4.71 o 
   1  -3   6       19.31       19.85      1.50 o 
   2  -3   6     1246.73     1151.97     69.57 o 
   3  -3   6      123.24      101.19      5.02 o 
   4  -3   6       50.20       44.93      5.24 o 
   5  -3   6       77.28       81.73      7.26 o 
   6  -3   6        3.99        5.29      4.75 o 
  -7  -2   6       11.08       19.43     13.81 o 
  -6  -2   6       13.48       35.09     10.70 o 
  -5  -2   6        0.19       -1.31      4.86 o 
  -4  -2   6      158.95      175.95     10.05 o 
  -3  -2   6      552.45      475.57     12.49 o 
  -2  -2   6       40.78       39.91      2.46 o 
  -1  -2   6     1463.07     1742.21     13.24 o 
   0  -2   6     1660.01     1715.98     12.27 o 
   1  -2   6      780.58      814.58     10.50 o 
   2  -2   6      793.85      719.90    109.99 o 
   3  -2   6      128.16      130.32      6.50 o 
   4  -2   6       30.81       27.89      4.75 o 
   5  -2   6      128.81      151.15      9.61 o 
   6  -2   6        9.20        4.26      4.86 o 
  -7  -1   6        7.06       27.29     14.57 o 
  -6  -1   6       27.29       52.13     12.01 o 
  -5  -1   6       49.98       50.60      8.73 o 
  -4  -1   6       81.48       75.19      6.93 o 
  -3  -1   6      140.40      115.33      6.28 o 
  -2  -1   6      134.75      131.52      5.90 o 
  -1  -1   6      574.25      624.19      7.74 o 
   0  -1   6     1779.79     1730.90     13.58 o 
   1  -1   6     1008.03     1014.27     11.52 o 
   2  -1   6      500.63      502.81     15.78 o 
   3  -1   6      287.28      332.30     10.66 o 
   4  -1   6      237.21      288.24     14.10 o 
   5  -1   6      104.88      125.15      9.50 o 
   6  -1   6       46.31       51.86      6.88 o 
  -7   0   6        6.03       21.18     14.19 o 
  -6   0   6       98.47      203.11     19.49 o 
  -5   0   6        2.88        8.90      5.68 o 
  -4   0   6      399.98      407.33     14.93 o 
  -3   0   6        6.34        7.31      2.35 o 
  -2   0   6     1554.59     1358.80     19.92 o 
  -1   0   6      207.96      215.35      4.65 o 
   0   0   6      177.51      174.06      3.23 o 
   1   0   6     1837.02     1797.64     38.76 o 
   2   0   6      238.53      256.43      7.44 o 
   3   0   6      280.70      367.28     22.96 o 
   4   0   6      168.12      194.73     11.31 o 
   5   0   6       41.69       48.36      6.50 o 
   6   0   6       10.30       10.04      6.88 o 
  -7   1   6        7.06       17.68     14.46 o 
  -6   1   6       27.23       58.18     12.12 o 
  -5   1   6       50.03       48.48      7.92 o 
  -4   1   6       81.58       63.61      6.17 o 
  -3   1   6      140.68      108.22      6.34 o 
  -2   1   6      134.60      128.85      6.17 o 
  -1   1   6      574.48      635.12     11.04 o 
   0   1   6     1779.34     1696.34     16.36 o 
   1   1   6     1008.30     1059.61     29.37 o 
   2   1   6      501.12      469.78     14.19 o 
   3   1   6      287.37      369.32     21.32 o 
   4   1   6      237.11      326.00     18.85 o 
   5   1   6      104.93      126.46      9.12 o 
   6   1   6       46.21       47.87     10.54 o 
  -7   2   6       11.05       23.20     12.77 o 
  -6   2   6       13.49       19.87      9.22 o 
  -5   2   6        0.19        3.00      4.97 o 
  -4   2   6      158.96      131.21      8.47 o 
  -3   2   6      552.96      431.08     12.27 o 
  -2   2   6       40.88       33.90      3.60 o 
  -1   2   6     1463.81     1746.49     20.77 o 
   0   2   6     1659.69     1813.53     35.87 o 
   1   2   6      779.97      910.05     42.10 o 
   2   2   6      793.59      994.16     78.01 o 
   3   2   6      128.35      168.72     13.16 o 
   4   2   6       30.68       32.70      4.53 o 
   5   2   6      128.60      142.20     13.21 o 
   6   2   6        9.19        9.88      6.66 o 
  -7   3   6        9.19       21.39     11.63 o 
  -6   3   6        1.30        1.64      7.09 o 
  -5   3   6      116.82      149.51     11.96 o 
  -4   3   6       29.34       26.26      4.42 o 
  -3   3   6       71.40       53.29      4.59 o 
  -2   3   6       47.33       37.40      3.99 o 
  -1   3   6      801.09      870.45     14.63 o 
   0   3   6      345.78      336.67      4.44 o 
   1   3   6       19.24       24.45      1.86 o 
   2   3   6     1247.00     1449.18     78.80 o 
   3   3   6      123.06      136.76      9.23 o 
   4   3   6       50.25       53.72      5.02 o 
   5   3   6       77.24       78.51     10.37 o 
   6   3   6        3.99        5.29      6.33 o 
  -7   4   6       17.55       45.14     15.28 o 
  -6   4   6       16.84       25.65      9.39 o 
  -5   4   6        0.39        1.04      4.26 o 
  -4   4   6       51.35       44.66      5.24 o 
  -3   4   6       34.20       34.50      3.77 o 
  -2   4   6       26.58       33.95      4.04 o 
  -1   4   6      135.94      144.42      5.85 o 
   0   4   6      449.75      460.29     14.03 o 
   1   4   6     1370.13     1709.64     91.10 o 
   2   4   6      143.48      140.84      8.41 o 
   3   4   6      412.56      421.29     14.50 o 
   4   4   6       88.60       82.94      9.01 o 
   5   4   6      114.89      116.90     12.01 o 
   6   4   6       39.17       56.22     10.53 o 
  -7   5   6        1.47      -11.79      9.33 o 
  -6   5   6       17.42       12.94      8.73 o 
  -5   5   6       17.21        9.44      5.19 o 
  -4   5   6        9.02        4.26      3.22 o 
  -3   5   6      225.16      158.77      7.92 o 
  -2   5   6     1103.95      916.86     17.88 o 
  -1   5   6        4.85        1.15      1.96 o 
   0   5   6      504.35      577.77     16.33 o 
   1   5   6      393.72      332.86      8.43 o 
   2   5   6      329.02      279.92      9.84 o 
   3   5   6      141.75      143.43      9.39 o 
   4   5   6      360.82      365.53     17.77 o 
   5   5   6        0.76        3.38      5.68 o 
   6   5   6       16.12       25.06      7.39 o 
  -7   6   6        4.94        5.51     11.79 o 
  -6   6   6       13.59       22.16      8.95 o 
  -5   6   6       31.16       31.88      6.50 o 
  -4   6   6       10.26        7.91      3.60 o 
  -3   6   6        5.36        6.66      2.84 o 
  -2   6   6      282.96      244.86      9.24 o 
  -1   6   6       72.04       83.60      4.86 o 
   0   6   6      360.81      316.59     43.94 o 
   1   6   6      289.71      254.02      7.66 o 
   2   6   6       61.20       62.19      4.91 o 
   3   6   6       85.40       66.67      6.61 o 
   4   6   6      168.57      153.92     11.42 o 
   5   6   6       28.97       32.54     11.68 o 
   6   6   6       15.91       27.71     10.94 o 
  -7   7   6        2.55        1.58     11.90 o 
  -6   7   6        6.36        8.08      7.59 o 
  -5   7   6        3.47        2.29      4.37 o 
  -4   7   6        8.79        7.15      3.17 o 
  -3   7   6       16.66       17.52      3.88 o 
  -2   7   6        8.45        8.57      3.55 o 
  -1   7   6       62.81       62.46      4.53 o 
   0   7   6      319.80      332.82      8.26 o 
   1   7   6      119.34      126.87      5.19 o 
   2   7   6      292.13      293.25     20.06 o 
   3   7   6       10.31       10.18      2.87 o 
   4   7   6       99.60      100.36     19.03 o 
   5   7   6       10.85       12.39      5.06 o 
   6   7   6       20.92       24.33      7.10 o 
  -6   8   6        3.31        2.84      6.99 o 
  -5   8   6       11.14       11.24      5.02 o 
  -4   8   6       26.89       17.14      4.26 o 
  -3   8   6       58.38       45.48      5.24 o 
  -2   8   6       32.28       34.72      4.64 o 
  -1   8   6      231.45      252.29      8.53 o 
   0   8   6      125.16      135.95      5.79 o 
   1   8   6       35.48       32.64      3.44 o 
   2   8   6        4.58        4.09      2.04 o 
   3   8   6      190.90      159.84      9.61 o 
   4   8   6       18.71       22.77      6.09 o 
   5   8   6       61.52       79.48     35.02 o 
   6   8   6       14.22       17.74     19.35 o 
  -6   9   6       18.87       19.16      8.13 o 
  -5   9   6        0.62        0.65      4.15 o 
  -4   9   6       12.10        6.77      4.09 o 
  -3   9   6       13.29        9.17      3.60 o 
  -2   9   6       49.48       40.51      4.80 o 
  -1   9   6       24.80       31.82      3.93 o 
   0   9   6        7.30        7.59      3.06 o 
   1   9   6        8.46        9.50      2.51 o 
   2   9   6       16.30       13.70      3.33 o 
   3   9   6      145.61      132.98      9.12 o 
   4   9   6       34.39       43.93      6.80 o 
   5   9   6        3.90        7.42      7.01 o 
  -6  10   6        0.89       -1.31      6.11 o 
  -5  10   6       13.43       14.63      5.57 o 
  -4  10   6        0.54       -1.36      3.38 o 
  -3  10   6        3.11        5.24      3.55 o 
  -2  10   6        1.59        4.97      3.98 o 
  -1  10   6      145.70      166.75      7.70 o 
   0  10   6       77.96       89.21      5.84 o 
   1  10   6       41.45       44.54      4.31 o 
   2  10   6       16.99       12.12      3.38 o 
   3  10   6      104.94       96.10      8.19 o 
   4  10   6       16.34       13.32      5.24 o 
   5  10   6        6.46        2.62      5.35 o 
  -6  11   6        0.01       -1.15      5.89 o 
  -5  11   6        9.82        7.91      4.91 o 
  -4  11   6       12.14       10.70      4.26 o 
  -3  11   6        3.02        0.22      4.20 o 
  -2  11   6       42.64       37.99      5.24 o 
  -1  11   6       41.29       63.59      5.79 o 
   0  11   6       30.89       53.77      5.08 o 
   1  11   6       54.91       67.04      5.57 o 
   2  11   6        8.24       12.12      3.82 o 
   3  11   6       61.33       76.21      7.97 o 
   4  11   6       33.29       37.28      6.88 o 
   5  11   6        5.50        4.97      5.79 o 
  -5  12   6        6.27        5.68      5.13 o 
  -4  12   6        1.11       -0.98      3.55 o 
  -3  12   6       23.47       21.01      5.13 o 
  -2  12   6        3.02        6.60      4.09 o 
  -1  12   6        8.17       13.10      4.26 o 
   0  12   6        8.62        9.93      3.44 o 
   1  12   6        7.07        3.60      3.00 o 
   2  12   6       42.31       50.76      6.11 o 
   3  12   6        6.99       12.83      5.24 o 
   4  12   6       16.39       18.17      6.33 o 
  -5  13   6        7.79        7.42      5.79 o 
  -4  13   6        4.95        9.01      4.69 o 
  -3  13   6        0.28       -1.36      3.55 o 
  -2  13   6       22.41       26.04      5.29 o 
  -1  13   6       16.83       24.83      4.58 o 
   0  13   6       66.53      107.55      7.70 o 
   1  13   6       30.65       35.59      4.86 o 
   2  13   6       61.96       74.52      7.75 o 
   3  13   6       10.08       13.43      5.62 o 
   4  13   6        2.21        5.95      6.11 o 
  -4  14   6        0.99        0.22      4.53 o 
  -3  14   6        4.98        9.01      5.46 o 
  -2  14   6        2.53        4.69      4.42 o 
  -1  14   6       31.69       54.09      6.82 o 
   0  14   6        6.74       12.39      4.15 o 
   1  14   6        0.18        3.06      3.77 o 
   2  14   6       21.53       32.48      6.55 o 
   3  14   6        0.52        3.11      4.86 o 
  -4  15   6        1.28        3.49      5.84 o 
  -3  15   6       12.20       19.54      5.29 o 
  -2  15   6        3.47        7.64      4.75 o 
  -1  15   6        4.03        9.88      4.20 o 
   0  15   6        0.07       -0.16      3.66 o 
  -2 -17   7        3.45        1.36      3.58 o 
  -1 -17   7        3.64        1.91      3.22 o 
   0 -17   7        0.49        4.27      3.59 o 
   1 -17   7        7.60        8.44      3.57 o 
  -3 -16   7        7.67        5.51      3.12 o 
  -2 -16   7       34.95       30.29      5.59 o 
  -1 -16   7        1.48        0.20      3.08 o 
   0 -16   7       15.64       15.28      3.01 o 
   1 -16   7       17.61       14.40      3.90 o 
   2 -16   7        4.20        5.08      3.89 o 
  -4 -15   7        0.65        0.60      7.37 o 
  -3 -15   7        4.51        1.85      2.66 o 
  -2 -15   7        8.83        8.51      3.55 o 
  -1 -15   7       37.65       29.93      7.26 o 
   0 -15   7       20.42       18.48      3.04 o 
   1 -15   7       13.29       13.85      3.25 o 
   2 -15   7       11.33       16.09      4.14 o 
   3 -15   7        6.00        3.31      3.22 o 
  -4 -14   7       16.24       32.69     11.08 o 
  -3 -14   7        1.66        2.48      3.23 o 
  -2 -14   7       12.12       13.50      2.77 o 
  -1 -14   7       19.84       18.81      2.99 o 
   0 -14   7        5.09        3.60      2.20 o 
   1 -14   7       44.07       38.44      6.28 o 
   2 -14   7        7.23        7.41      3.37 o 
   3 -14   7       16.47       15.38      3.93 o 
  -3 -13   7       26.17       31.51      3.57 o 
  -2 -13   7       47.97       50.84      7.94 o 
  -1 -13   7       82.88       66.57     10.67 o 
   0 -13   7       23.36       14.88      2.64 o 
   1 -13   7       50.22       45.76      5.87 o 
   2 -13   7       16.63       11.88      3.51 o 
   3 -13   7       14.05       18.07      9.74 o 
   4 -13   7       12.08       12.59      4.50 o 
  -4 -12   7        2.82        3.49      2.40 o 
  -3 -12   7       68.11       69.66      5.40 o 
  -2 -12   7       73.32       60.01     10.24 o 
  -1 -12   7       57.07       46.88      4.04 o 
   0 -12   7       77.14       64.33      6.44 o 
   1 -12   7       29.88       28.08      3.25 o 
   2 -12   7       28.34       27.40      4.12 o 
   3 -12   7       25.71       18.10      3.90 o 
   4 -12   7       15.38       14.63      5.62 o 
  -5 -11   7       18.17       12.17      2.46 o 
  -4 -11   7       16.89       13.21      2.57 o 
  -3 -11   7       23.25       31.60      4.09 o 
  -2 -11   7        4.20        6.59      2.06 o 
  -1 -11   7       26.69       20.87      2.91 o 
   0 -11   7       50.24       47.84      5.98 o 
   1 -11   7        6.03        6.32      3.77 o 
   2 -11   7       71.13       64.72      5.12 o 
   3 -11   7       11.18        8.94      3.26 o 
   4 -11   7       26.55       23.96      6.22 o 
   5 -11   7        3.03        5.95      4.97 o 
  -6 -10   7        0.80        1.96      2.46 o 
  -5 -10   7       12.68        9.39      2.35 o 
  -4 -10   7        5.05        6.00      2.24 o 
  -3 -10   7       84.43       89.92      5.51 o 
  -2 -10   7       34.11       31.60      3.03 o 
  -1 -10   7       35.80       33.59      6.50 o 
   0 -10   7      484.48      396.99     41.47 o 
   1 -10   7        9.17       13.21      3.03 o 
   2 -10   7        6.46        5.56      2.49 o 
   3 -10   7       28.78       22.54      6.55 o 
   4 -10   7       52.87       45.14      7.70 o 
   5 -10   7        4.36        3.38      4.91 o 
  -6  -9   7        6.21        7.04      2.73 o 
  -5  -9   7        5.92        1.86      1.91 o 
  -4  -9   7      127.40       79.94      4.91 o 
  -3  -9   7       28.56       24.89      3.33 o 
  -2  -9   7       14.75       15.99      2.28 o 
  -1  -9   7      619.26      554.73     10.70 o 
   0  -9   7      131.13      125.76     10.21 o 
   1  -9   7       36.22       26.90      4.91 o 
   2  -9   7       10.37        5.76      2.28 o 
   3  -9   7       35.80       32.62      3.84 o 
   4  -9   7       35.57       27.67      6.55 o 
   5  -9   7        5.47        1.47      4.97 o 
  -6  -8   7        2.43        4.42      2.78 o 
  -5  -8   7       14.80        7.86      2.13 o 
  -4  -8   7      200.28      123.13      5.74 o 
  -3  -8   7       13.43       10.32      2.62 o 
  -2  -8   7       79.23       91.81      4.93 o 
  -1  -8   7      104.81       97.39      7.81 o 
   0  -8   7        6.80        4.23      1.56 o 
   1  -8   7       30.34       33.42      3.71 o 
   2  -8   7       11.86       10.27      2.34 o 
   3  -8   7      103.35       72.84      9.99 o 
   4  -8   7        9.44        8.95      4.80 o 
   5  -8   7       29.88       26.53      6.82 o 
  -6  -7   7        9.48        5.24      3.17 o 
  -5  -7   7        5.78        2.35      1.96 o 
  -4  -7   7       76.78       48.86      3.66 o 
  -3  -7   7       98.15       88.68      5.46 o 
  -2  -7   7      130.82      138.13      6.39 o 
  -1  -7   7       98.21      101.33      9.20 o 
   0  -7   7      132.00      135.88     11.44 o 
   1  -7   7      294.46      241.07      6.71 o 
   2  -7   7       25.21       27.24      2.25 o 
   3  -7   7      161.24      137.51     18.27 o 
   4  -7   7       36.75       31.33      6.71 o 
   5  -7   7        0.46        3.66      6.49 o 
   6  -7   7       15.92       22.49      8.90 o 
  -5  -6   7       84.29       52.03      4.64 o 
  -4  -6   7      147.31       91.15      5.08 o 
  -3  -6   7       30.00       19.87      2.84 o 
  -2  -6   7       29.03       30.95      3.38 o 
  -1  -6   7       23.34       30.32      2.50 o 
   0  -6   7      897.89      979.12     95.47 o 
   1  -6   7      728.56      667.62     27.28 o 
   2  -6   7       45.53       41.87      2.53 o 
   3  -6   7       80.29       79.57      3.85 o 
   4  -6   7       56.97       50.44      4.69 o 
   5  -6   7      109.38      124.71     14.47 o 
   6  -6   7        1.91        2.29      6.60 o 
  -6  -5   7       22.68       38.59     11.46 o 
  -5  -5   7      147.14      238.55     15.62 o 
  -4  -5   7        5.02        6.11      1.58 o 
  -3  -5   7       43.56       35.65      2.46 o 
  -2  -5   7      608.55      634.85      8.66 o 
  -1  -5   7       36.69       38.38      1.31 o 
   0  -5   7      217.92      179.08     13.31 o 
   1  -5   7      239.00      192.46      5.49 o 
   2  -5   7       53.06       52.95      2.71 o 
   3  -5   7       16.56       14.90      3.55 o 
   4  -5   7      173.66      152.83     10.87 o 
   5  -5   7       40.23       38.97      5.19 o 
   6  -5   7        9.11        9.99      7.86 o 
  -7  -4   7       16.41       51.85     15.50 o 
  -6  -4   7       14.33       23.91      9.82 o 
  -5  -4   7       94.27      151.19     12.94 o 
  -4  -4   7       67.73       83.91      7.04 o 
  -3  -4   7      136.63      131.80      5.19 o 
  -2  -4   7      159.72      178.23      4.75 o 
  -1  -4   7       69.01       86.11      2.02 o 
   0  -4   7      107.76      103.40      8.06 o 
   1  -4   7      252.54      221.91      4.67 o 
   2  -4   7       52.73       42.46      2.57 o 
   3  -4   7       67.66       64.84      3.30 o 
   4  -4   7       69.81       68.73      6.22 o 
   5  -4   7       37.14       43.61      5.95 o 
   6  -4   7        8.00        8.73      4.48 o 
  -7  -3   7       14.16       23.74     15.72 o 
  -6  -3   7        1.08        3.06      7.75 o 
  -5  -3   7       98.22      157.36     12.67 o 
  -4  -3   7      154.09      173.86      9.56 o 
  -3  -3   7      188.63      157.48      5.57 o 
  -2  -3   7       36.64       40.67      2.62 o 
  -1  -3   7      553.41      728.88     12.67 o 
   0  -3   7       39.19       33.96      1.86 o 
   1  -3   7       83.67       78.30      5.41 o 
   2  -3   7      450.61      450.69     30.35 o 
   3  -3   7      162.17      141.48      6.66 o 
   4  -3   7      195.38      189.78      9.94 o 
   5  -3   7       46.98       46.73      6.17 o 
   6  -3   7       50.85       64.74      8.62 o 
  -7  -2   7        2.07       -5.08     12.99 o 
  -6  -2   7       69.64      141.83     17.09 o 
  -5  -2   7        0.99        2.40      5.29 o 
  -4  -2   7       39.33       39.41      5.13 o 
  -3  -2   7      854.04      748.25     15.97 o 
  -2  -2   7       93.07       92.58      3.77 o 
  -1  -2   7     3274.58     4399.88     25.00 o 
   0  -2   7       72.65       81.54      2.62 o 
   1  -2   7      103.08       73.08      3.28 o 
   2  -2   7     1033.91     1094.11     16.27 o 
   3  -2   7      345.20      365.51     10.99 o 
   4  -2   7      316.37      375.41     14.21 o 
   5  -2   7       56.08       60.98      7.10 o 
   6  -2   7       19.94       29.80      5.89 o 
  -7  -1   7        2.99       11.19     13.37 o 
  -6  -1   7       53.23       96.89     13.92 o 
  -5  -1   7      119.61      153.12     12.34 o 
  -4  -1   7       91.88       92.06      7.04 o 
  -3  -1   7       87.55       80.82      5.46 o 
  -2  -1   7     2629.67     2665.94     21.74 o 
  -1  -1   7      129.69      146.88      3.88 o 
   0  -1   7      541.61      617.74      6.91 o 
   1  -1   7      724.84      724.80      9.99 o 
   2  -1   7      214.73      212.02      8.20 o 
   3  -1   7      132.64      139.99      6.94 o 
   4  -1   7       33.07       31.82      5.08 o 
   5  -1   7       80.72       94.18      8.30 o 
   6  -1   7       16.05       11.08      5.35 o 
  -7   0   7        0.18       -2.40     10.97 o 
  -6   0   7       72.68      147.56     15.83 o 
  -5   0   7       21.82       18.07      5.95 o 
  -4   0   7       61.26       56.62      5.73 o 
  -3   0   7       31.20       38.27      4.09 o 
  -2   0   7       75.80       58.43      4.48 o 
  -1   0   7        0.65        0.65      1.58 o 
   0   0   7      156.25      161.24      3.39 o 
   1   0   7      214.23      210.34      7.11 o 
   2   0   7      266.53      265.57      8.04 o 
   3   0   7        2.43        6.93      2.35 o 
   4   0   7       91.69       91.57      7.04 o 
   5   0   7      188.88      238.42     12.62 o 
   6   0   7        2.39        5.18      5.35 o 
  -7   1   7        2.98        1.53     11.68 o 
  -6   1   7       53.34       95.58     13.59 o 
  -5   1   7      119.74      121.88     10.70 o 
  -4   1   7       91.69       80.92      6.55 o 
  -3   1   7       87.46       74.76      5.52 o 
  -2   1   7     2629.54     2603.56     30.55 o 
  -1   1   7      129.37      158.14      4.15 o 
   0   1   7      541.65      609.68      9.60 o 
   1   1   7      724.41      749.45     36.02 o 
   2   1   7      214.67      168.62     14.32 o 
   3   1   7      132.45      128.52      6.61 o 
   4   1   7       33.02       38.86      5.13 o 
   5   1   7       80.62      114.27      9.72 o 
   6   1   7       16.02        9.33      7.42 o 
  -7   2   7        2.08       -4.53      9.82 o 
  -6   2   7       69.66      112.02     13.81 o 
  -5   2   7        1.00        3.77      4.75 o 
  -4   2   7       39.25       31.77      4.69 o 
  -3   2   7      854.01      701.92     16.41 o 
  -2   2   7       93.02       91.76      5.63 o 
  -1   2   7     3273.92     3972.37     25.73 o 
   0   2   7       72.56       79.84      2.40 o 
   1   2   7      103.21       87.78      4.64 o 
   2   2   7     1033.83     1218.49     73.93 o 
   3   2   7      345.36      425.12     41.56 o 
   4   2   7      316.33      345.40     17.66 o 
   5   2   7       56.21       54.86      9.61 o 
   6   2   7       20.04       20.36      8.19 o 
  -7   3   7       14.14       26.47     12.61 o 
  -6   3   7        1.10        2.95      6.82 o 
  -5   3   7       98.21      111.50     10.16 o 
  -4   3   7      153.96      117.38      7.76 o 
  -3   3   7      188.64      132.40      6.83 o 
  -2   3   7       36.64       34.94      4.09 o 
  -1   3   7      553.43      677.88     12.45 o 
   0   3   7       39.32       49.30      2.62 o 
   1   3   7       83.34      106.93      6.44 o 
   2   3   7      450.65      649.71     59.56 o 
   3   3   7      162.24      209.38     20.21 o 
   4   3   7      195.47      182.95     13.00 o 
   5   3   7       47.09       50.87      8.79 o 
   6   3   7       50.90       53.55     10.75 o 
  -7   4   7       16.39       30.40     11.84 o 
  -6   4   7       14.37        7.31      7.37 o 
  -5   4   7       94.33      102.48      9.61 o 
  -4   4   7       67.80       48.81      5.35 o 
  -3   4   7      136.60      115.53      6.61 o 
  -2   4   7      159.33      153.10      7.10 o 
  -1   4   7       68.60       81.96      4.64 o 
   0   4   7      107.76      118.86      2.79 o 
   1   4   7      252.75      346.66     24.39 o 
   2   4   7       52.62       67.26      7.26 o 
   3   4   7       67.74       71.47      7.04 o 
   4   4   7       69.84       58.69      7.97 o 
   5   4   7       37.21       41.92      8.57 o 
   6   4   7        7.95        8.40      7.10 o 
  -7   5   7        2.61       -6.77      9.61 o 
  -6   5   7       22.68       30.84      8.68 o 
  -5   5   7      147.05      140.03     10.65 o 
  -4   5   7        5.03        2.29      3.06 o 
  -3   5   7       43.51       34.50      4.26 o 
  -2   5   7      608.42      601.97     14.91 o 
  -1   5   7       36.58       42.96      3.82 o 
   0   5   7      217.87      219.54      3.66 o 
   1   5   7      239.04      319.64     23.01 o 
   2   5   7       52.95       49.08      4.59 o 
   3   5   7       16.62       13.04      4.15 o 
   4   5   7      173.51      156.21     11.58 o 
   5   5   7       40.27       39.68      8.41 o 
   6   5   7        9.12       15.20     14.41 o 
  -7   6   7        0.07       -8.90      8.46 o 
  -6   6   7       24.76       28.16      8.19 o 
  -5   6   7       84.29       76.43      8.24 o 
  -4   6   7      147.19       97.16      6.88 o 
  -3   6   7       29.94       21.83      3.98 o 
  -2   6   7       29.05       28.88      4.37 o 
  -1   6   7       23.39       31.28      3.44 o 
   0   6   7      897.94     1096.70     11.48 o 
   1   6   7      728.73      682.98     13.38 o 
   2   6   7       45.57       42.03      4.26 o 
   3   6   7       80.35       68.19      6.55 o 
   4   6   7       57.13       59.07      7.81 o 
   5   6   7      109.22      152.09     40.76 o 
   6   6   7        1.92       -0.03      5.94 o 
  -6   7   7        9.47       15.88      7.15 o 
  -5   7   7        5.76        3.27      3.98 o 
  -4   7   7       76.71       60.06      5.90 o 
  -3   7   7       98.28       82.07      6.28 o 
  -2   7   7      130.66      135.13      7.59 o 
  -1   7   7       98.30      104.09      5.57 o 
   0   7   7      131.83      169.22      6.88 o 
   1   7   7      294.26      246.90     31.03 o 
   2   7   7       25.22       22.60      3.77 o 
   3   7   7      161.42      120.76      8.52 o 
   4   7   7       36.69       40.52      6.06 o 
   5   7   7        0.46        1.83      4.75 o 
   6   7   7       15.91       35.23     23.85 o 
  -6   8   7        2.44        3.22      6.49 o 
  -5   8   7       14.78       13.48      4.69 o 
  -4   8   7      200.34      146.18      8.63 o 
  -3   8   7       13.40       14.74      3.77 o 
  -2   8   7       79.10       60.66      5.30 o 
  -1   8   7      104.91      122.22      6.50 o 
   0   8   7        6.82        9.50      2.73 o 
   1   8   7       30.37       30.46      3.55 o 
   2   8   7       11.84       12.33      3.22 o 
   3   8   7      103.28       82.44      5.50 o 
   4   8   7        9.43       16.87      6.09 o 
   5   8   7       29.83       35.88     10.78 o 
  -6   9   7        6.22       -0.27      5.89 o 
  -5   9   7        5.90        1.26      3.66 o 
  -4   9   7      127.37       86.61      7.10 o 
  -3   9   7       28.53       24.62      4.37 o 
  -2   9   7       14.78       16.21      3.93 o 
  -1   9   7      619.10      671.07     14.46 o 
   0   9   7      131.13      155.98      7.32 o 
   1   9   7       36.24       38.43      4.09 o 
   2   9   7       10.42        6.55      2.89 o 
   3   9   7       35.89       30.51      5.24 o 
   4   9   7       35.52       29.58      6.00 o 
   5   9   7        5.48        5.29      5.51 o 
  -6  10   7        0.80       -0.22      5.24 o 
  -5  10   7       12.67       11.95      4.86 o 
  -4  10   7        5.07        6.17      3.71 o 
  -3  10   7       84.43       82.55      7.32 o 
  -2  10   7       34.12       36.03      4.75 o 
  -1  10   7       35.87       44.11      5.08 o 
   0  10   7      484.46      567.22     14.23 o 
   1  10   7        9.20       10.59      3.00 o 
   2  10   7        6.52        8.40      3.33 o 
   3  10   7       28.83       28.27      5.68 o 
   4  10   7       52.90       49.24      7.59 o 
   5  10   7        4.34       -0.82      4.97 o 
  -5  11   7       18.14       16.05      5.02 o 
  -4  11   7       16.87       18.12      5.08 o 
  -3  11   7       23.27       23.80      4.91 o 
  -2  11   7        4.19        7.20      3.38 o 
  -1  11   7       26.74       30.78      4.53 o 
   0  11   7       50.14       65.73      5.57 o 
   1  11   7        5.95        8.35      3.06 o 
   2  11   7       71.12       83.53      7.26 o 
   3  11   7       11.16       15.94      4.75 o 
   4  11   7       26.53       26.69      6.77 o 
   5  11   7        3.02        6.49      6.28 o 
  -5  12   7        3.72        9.44      4.91 o 
  -4  12   7        2.82        1.20      3.71 o 
  -2  12   7       73.39       77.52      6.66 o 
  -1  12   7       57.17       74.62      6.17 o 
   0  12   7       77.08       87.63      6.66 o 
   1  12   7       29.87       44.27      5.19 o 
   2  12   7       28.27       36.24      5.62 o 
   3  12   7       25.70       23.42      5.79 o 
   4  12   7       15.35       19.43      6.39 o 
  -5  13   7        0.80       -3.33      4.15 o 
  -4  13   7       10.16       11.02      4.91 o 
  -3  13   7       26.13       35.53      5.95 o 
  -2  13   7       47.93       70.69      6.71 o 
  -1  13   7       82.89      119.18      8.19 o 
   0  13   7       23.37       24.73      4.75 o 
   1  13   7       50.23       65.07      6.33 o 
   2  13   7       16.68       21.56      5.35 o 
   3  13   7       14.03       21.89      6.28 o 
   4  13   7       12.08       20.96      7.42 o 
  -4  14   7       16.24       20.19      5.73 o 
  -3  14   7        1.66        4.15      4.15 o 
  -2  14   7       12.12       21.72      5.46 o 
  -1  14   7       19.82       34.82      5.46 o 
   0  14   7        5.07       10.37      4.26 o 
   1  14   7       44.06       65.72      7.59 o 
   2  14   7        7.21       10.75      4.97 o 
   3  14   7       16.51       17.96      6.71 o 
  -4  15   7        0.65        2.29      4.97 o 
  -3  15   7        4.53        9.39      4.75 o 
  -2  15   7        8.84       18.61      5.24 o 
  -1  15   7       37.65       60.04      7.04 o 
   0  15   7       20.43       34.93      6.00 o 
   1  15   7       13.20       34.22      7.10 o 
  -3  16   7        7.66        8.30      4.86 o 
  -2  16   7       34.95       74.12      8.24 o 
  -1 -17   8        1.80        4.58      3.29 o 
   0 -17   8        8.55        8.60      3.04 o 
  -2 -16   8       15.73       14.51      3.81 o 
  -1 -16   8        3.26        2.39      2.60 o 
   0 -16   8       18.84       18.43      3.21 o 
   1 -16   8        8.37        9.05      3.41 o 
  -3 -15   8        0.11        0.43      4.14 o 
  -2 -15   8       23.78       21.01      3.05 o 
  -1 -15   8        0.91        3.00      2.47 o 
   0 -15   8        3.52        4.38      2.40 o 
   1 -15   8        0.34        1.63      2.61 o 
   2 -15   8       20.68       14.63      3.72 o 
  -3 -14   8        1.38        3.49      3.38 o 
  -2 -14   8       28.75       37.08      5.29 o 
  -1 -14   8       15.70       17.59      2.97 o 
   0 -14   8       41.92       34.74      3.63 o 
   1 -14   8       11.80        6.99      3.05 o 
   2 -14   8        4.27        0.83      2.84 o 
   3 -14   8        3.70        2.29      4.26 o 
  -3 -13   8       99.82      120.50      7.32 o 
  -2 -13   8       33.70       33.95      5.10 o 
  -1 -13   8        8.38        6.54      2.32 o 
   0 -13   8        0.46        3.59      2.16 o 
   1 -13   8       35.02       33.21      4.19 o 
   2 -13   8       20.60       12.14      3.20 o 
   3 -13   8       43.99       38.08      8.68 o 
   4 -13   8        0.95        0.98      4.86 o 
  -4 -12   8        7.46        8.95      2.89 o 
  -3 -12   8       58.47       65.45      5.46 o 
  -2 -12   8       25.21       25.37      3.28 o 
  -1 -12   8        5.93        8.07      2.56 o 
   0 -12   8        5.25        3.41      2.08 o 
   1 -12   8       24.29       19.85      2.70 o 
   2 -12   8       11.56        9.03      3.00 o 
   3 -12   8       62.59       44.58     11.68 o 
   4 -12   8        8.28        7.80      4.58 o 
  -5 -11   8       31.02       23.85      3.06 o 
  -4 -11   8       22.19       18.83      3.11 o 
  -3 -11   8       15.76       22.65      3.98 o 
  -2 -11   8       46.81       59.38      5.29 o 
  -1 -11   8       88.17       87.04     12.91 o 
   0 -11   8       17.58       14.79      2.97 o 
   1 -11   8      102.39       78.57      4.96 o 
   2 -11   8       32.92       27.19      3.57 o 
   3 -11   8       22.14       21.41      3.77 o 
   4 -11   8        3.72       -0.71      3.82 o 
  -6 -10   8       11.02       12.44      3.17 o 
  -5 -10   8       18.80       11.24      2.51 o 
  -4 -10   8      113.18       72.35      4.97 o 
  -3 -10   8      134.42      123.53      6.55 o 
  -2 -10   8       73.11       85.96      4.71 o 
  -1 -10   8       31.83       36.98      3.74 o 
   0 -10   8      101.16       79.95      4.89 o 
   1 -10   8       47.60       33.80      2.81 o 
   2 -10   8        3.80        1.22      2.13 o 
   3 -10   8       27.19       22.02      3.79 o 
   4 -10   8        0.13        0.71      3.93 o 
   5 -10   8        8.65        6.33      5.18 o 
  -6  -9   8        2.74        3.98      2.73 o 
  -5  -9   8        1.24       -0.60      1.69 o 
  -4  -9   8      219.14      135.86      6.45 o 
  -3  -9   8       34.67       28.60      3.60 o 
  -2  -9   8       11.55       17.03      3.33 o 
  -1  -9   8      257.12      233.52     40.85 o 
   0  -9   8       50.02       37.95      5.51 o 
   1  -9   8       52.14       44.86      3.49 o 
   2  -9   8        2.51        1.25      1.90 o 
   3  -9   8      132.49      113.63      9.91 o 
   4  -9   8       81.70       54.70      7.42 o 
   5  -9   8       14.09       11.46      5.68 o 
  -6  -8   8        5.21        5.40      2.78 o 
  -5  -8   8        0.86        1.53      1.64 o 
  -4  -8   8       56.85       40.40      3.82 o 
  -3  -8   8       20.20       17.58      3.17 o 
  -2  -8   8       64.26       73.32      5.90 o 
  -1  -8   8       83.03       85.99      5.82 o 
   0  -8   8      850.92      705.75     11.94 o 
   1  -8   8       27.98       24.72      2.68 o 
   2  -8   8       12.86        9.91      2.89 o 
   3  -8   8       38.74       38.04      4.39 o 
   4  -8   8      197.18      139.83     10.98 o 
   5  -8   8        0.32        0.33      4.31 o 
  -6  -7   8        7.82        6.71      3.22 o 
  -5  -7   8       23.04       14.46      2.73 o 
  -4  -7   8      163.73      123.49      6.12 o 
  -3  -7   8      335.42      290.86      9.84 o 
  -2  -7   8       66.41       64.70      4.75 o 
  -1  -7   8       49.35       44.21      3.15 o 
   0  -7   8       17.17       13.85      2.02 o 
   1  -7   8       68.68       52.12      3.40 o 
   2  -7   8      216.78      198.52     17.32 o 
   3  -7   8       43.73       38.10      2.83 o 
   4  -7   8       15.01       16.16      3.71 o 
   5  -7   8        3.87        6.22      4.97 o 
  -6  -6   8       27.49       29.75      4.80 o 
  -5  -6   8      135.24       79.95      5.41 o 
  -4  -6   8       10.73        7.04      2.24 o 
  -3  -6   8       82.45       83.87      5.57 o 
  -2  -6   8      482.98      466.69     12.10 o 
  -1  -6   8      167.97      177.62      7.21 o 
   0  -6   8      311.67      303.55     28.33 o 
   1  -6   8      226.71      207.37      4.98 o 
   2  -6   8      371.54      335.31     16.05 o 
   3  -6   8       54.80       54.93      9.64 o 
   4  -6   8      124.07       98.73      6.93 o 
   5  -6   8        5.52        6.28      3.82 o 
   6  -6   8        1.26        5.13      7.48 o 
  -4  -5   8       10.39       10.21      1.91 o 
  -3  -5   8       96.58       83.44      6.39 o 
  -2  -5   8       13.28       18.23      2.07 o 
  -1  -5   8     1876.81     2030.87     14.82 o 
   0  -5   8      172.98      148.89     16.80 o 
   1  -5   8      484.44      380.12     11.55 o 
   2  -5   8       17.81       16.50      1.77 o 
   3  -5   8       13.20       10.53      2.40 o 
   4  -5   8       56.42       58.74      5.68 o 
   5  -5   8       96.21      109.14      8.95 o 
   6  -5   8        2.04        1.20      4.69 o 
  -6  -4   8       81.05      162.96     16.60 o 
  -5  -4   8       45.52       63.32      8.41 o 
  -4  -4   8       36.34       30.02      3.49 o 
  -3  -4   8      251.46      273.18     16.56 o 
  -2  -4   8        0.16        0.27      1.42 o 
  -1  -4   8      730.11      828.87     27.22 o 
   0  -4   8      272.44      272.66      5.20 o 
   1  -4   8      721.96      622.03     61.45 o 
   2  -4   8       12.95        8.16      1.37 o 
   3  -4   8      140.34      130.31      6.66 o 
   4  -4   8      110.83      107.68      7.75 o 
   5  -4   8       29.77       34.17      5.51 o 
   6  -4   8       39.10       48.47      6.99 o 
  -7  -3   8       14.42       50.76     14.79 o 
  -6  -3   8       17.95       34.39      9.88 o 
  -5  -3   8      163.31      255.12     14.86 o 
  -4  -3   8      601.49      673.12     18.40 o 
  -3  -3   8       62.22       57.60      3.33 o 
  -2  -3   8       61.09       59.08      3.22 o 
  -1  -3   8       85.62       80.23      2.68 o 
   0  -3   8      261.69      263.65      4.98 o 
   1  -3   8      191.41      193.03      5.52 o 
   2  -3   8      496.19      515.41     11.11 o 
   3  -3   8       41.90       38.92      3.93 o 
   4  -3   8       36.03       38.81      5.19 o 
   5  -3   8       17.38       25.38      5.29 o 
   6  -3   8        3.53        8.51      5.35 o 
  -7  -2   8       13.16       21.89     12.55 o 
  -6  -2   8       49.50       88.32     12.94 o 
  -5  -2   8       93.65      118.15     10.70 o 
  -4  -2   8       96.78       84.53      6.66 o 
  -3  -2   8       60.31       53.40      5.02 o 
  -2  -2   8      587.40      595.54      9.37 o 
  -1  -2   8      204.65      267.76      4.92 o 
   0  -2   8     1270.22     1562.85     13.12 o 
   1  -2   8      834.41      871.35     11.64 o 
   2  -2   8      349.29      366.42      9.24 o 
   3  -2   8      106.09      109.21      6.33 o 
   4  -2   8       39.70       38.81      5.13 o 
   5  -2   8       26.59       27.84      5.79 o 
   6  -2   8        8.90       11.52      5.51 o 
  -7  -1   8        2.83        3.33     10.59 o 
  -6  -1   8       43.86       61.46     11.14 o 
  -5  -1   8      168.54      214.11     13.55 o 
  -4  -1   8       96.88      103.64      7.59 o 
  -3  -1   8       11.59       10.53      2.89 o 
  -2  -1   8      156.02      150.37      4.97 o 
  -1  -1   8       36.25       41.22      2.29 o 
   0  -1   8     1695.91     1966.21     24.85 o 
   1  -1   8      131.53      129.15      4.37 o 
   2  -1   8      196.22      211.04      7.10 o 
   3  -1   8      265.89      279.78     15.14 o 
   4  -1   8        9.93       10.97      3.66 o 
   5  -1   8       90.32      105.86      9.01 o 
   6  -1   8       20.37       33.24      7.26 o 
  -7   0   8       10.05       22.38     11.73 o 
  -6   0   8       81.28      143.42     14.90 o 
  -5   0   8      387.91      429.21     18.37 o 
  -4   0   8      163.68      151.64      8.58 o 
  -3   0   8      418.25      331.08     10.40 o 
  -2   0   8      203.46      265.21      6.50 o 
  -1   0   8       71.54       89.56      3.33 o 
   0   0   8     4619.29     5682.85     44.54 o 
   1   0   8        2.06        0.76      1.15 o 
   2   0   8       31.34       42.20      3.66 o 
   3   0   8      130.04      154.83      7.76 o 
   4   0   8       18.73       19.10      4.53 o 
   5   0   8       27.01       30.57      6.06 o 
   6   0   8        0.31       -0.71      6.55 o 
  -7   1   8        2.83        4.37     11.30 o 
  -6   1   8       43.92       67.85     11.35 o 
  -5   1   8      168.48      217.60     13.38 o 
  -4   1   8       96.80       80.00      6.66 o 
  -3   1   8       11.60       11.57      2.89 o 
  -2   1   8      156.13      143.10      6.72 o 
  -1   1   8       35.92       41.93      2.51 o 
   0   1   8     1694.99     1943.28     20.53 o 
   1   1   8      131.57      125.16      4.10 o 
   2   1   8      196.14      174.26      6.34 o 
   3   1   8      265.99      233.98     10.11 o 
   4   1   8        9.89        9.17      3.82 o 
   5   1   8       90.24      117.22      9.61 o 
   6   1   8       20.41       30.07      8.90 o 
  -7   2   8       13.14       22.70     11.30 o 
  -6   2   8       49.45       80.35     11.35 o 
  -5   2   8       93.56       88.94      8.95 o 
  -4   2   8       96.90       76.23      6.44 o 
  -3   2   8       60.26       43.08      4.26 o 
  -2   2   8      587.42      560.95     13.54 o 
  -1   2   8      205.09      228.51      5.25 o 
   0   2   8     1269.41     1542.61     24.43 o 
   1   2   8      834.65      977.83     43.82 o 
   2   2   8      349.84      453.17     28.17 o 
   3   2   8      106.06      130.29     11.80 o 
   4   2   8       39.69       32.04      4.64 o 
   5   2   8       26.57       25.98      7.53 o 
   6   2   8        8.88       10.75      7.75 o 
  -7   3   8       14.42       32.31     12.12 o 
  -6   3   8       17.88       18.50      7.86 o 
  -5   3   8      163.22      196.40     12.18 o 
  -4   3   8      601.58      525.72     16.21 o 
  -3   3   8       62.29       48.97      4.80 o 
  -2   3   8       61.09       55.31      5.08 o 
  -1   3   8       85.59       77.66      3.33 o 
   0   3   8      261.45      282.57      4.70 o 
   1   3   8      191.15      230.46     16.01 o 
   2   3   8      496.48      629.45     49.11 o 
   3   3   8       41.92       47.82      4.80 o 
   4   3   8       36.02       27.73      6.44 o 
   5   3   8       17.37       21.94      7.04 o 
   6   3   8        3.53        4.31      7.31 o 
  -7   4   8        7.30       14.03     10.59 o 
  -6   4   8       81.06       97.61     11.79 o 
  -5   4   8       45.51       45.20      6.50 o 
  -4   4   8       36.40       23.85      4.04 o 
  -3   4   8      251.51      232.19      9.57 o 
  -2   4   8        0.17       -1.42      2.29 o 
  -1   4   8      729.57      900.80     27.60 o 
   0   4   8      272.76      328.94      4.98 o 
   1   4   8      721.76     1032.72     89.78 o 
   2   4   8       12.92       19.05      2.78 o 
   3   4   8      140.33      119.94      9.18 o 
   4   4   8      110.86       95.45      9.56 o 
   5   4   8       29.81       38.04      8.30 o 
   6   4   8       39.09       51.04     10.43 o 
  -7   5   8        2.86       -1.20      8.68 o 
  -6   5   8       55.46       67.96     10.04 o 
  -5   5   8       99.93       91.24      8.63 o 
  -4   5   8       10.39       12.77      3.71 o 
  -3   5   8       96.63       67.98      5.68 o 
  -2   5   8       13.27       12.72      3.33 o 
  -1   5   8     1876.77     2396.46     27.03 o 
   0   5   8      173.45      231.79      8.80 o 
   1   5   8      484.08      415.42     10.95 o 
   2   5   8       17.79       14.79      3.17 o 
   3   5   8       13.20       13.21      3.98 o 
   4   5   8       56.31       60.43      7.92 o 
   5   5   8       96.19       96.75     11.30 o 
   6   5   8        2.04       -0.93      6.49 o 
  -7   6   8        1.11        1.42      7.91 o 
  -6   6   8       27.55       43.67      8.68 o 
  -5   6   8      135.19       98.08      8.14 o 
  -4   6   8       10.76        9.72      3.44 o 
  -3   6   8       82.56       70.00      5.95 o 
  -2   6   8      482.86      434.28     12.48 o 
  -1   6   8      167.89      201.00      7.65 o 
   0   6   8      311.77      380.84     10.17 o 
   1   6   8      226.79      210.74      7.82 o 
   2   6   8      371.62      320.75     11.32 o 
   3   6   8       54.98       52.41      6.11 o 
   4   6   8      124.14       99.11      9.56 o 
   5   6   8        5.49        8.24      5.95 o 
   6   6   8        1.25        0.46      5.76 o 
  -6   7   8        7.83        9.71      6.00 o 
  -5   7   8       23.07       18.89      4.80 o 
  -4   7   8      163.82      130.97      8.03 o 
  -3   7   8      335.39      264.01     10.55 o 
  -2   7   8       66.40       58.58      5.24 o 
  -1   7   8       49.39       49.73      4.42 o 
   0   7   8       17.08       20.63      3.33 o 
   1   7   8       68.70       51.10      4.37 o 
   2   7   8      216.23      192.82      9.23 o 
   3   7   8       43.77       34.44      5.40 o 
   4   7   8       15.02        8.35      4.48 o 
   5   7   8        3.91        4.86      4.97 o 
  -6   8   8        5.20        6.66      5.46 o 
  -5   8   8        0.87        2.67      3.55 o 
  -4   8   8       56.83       44.65      5.46 o 
  -3   8   8       20.20       14.52      3.98 o 
  -2   8   8       64.26       60.93      5.68 o 
  -1   8   8       83.09      107.57      6.01 o 
   0   8   8      850.88      861.65     16.62 o 
   1   8   8       27.89       26.15      3.77 o 
   2   8   8       12.88        8.13      3.00 o 
   3   8   8       38.63       34.39      5.57 o 
   4   8   8      197.46      165.28     12.23 o 
   5   8   8        0.31       -2.04      4.64 o 
  -6   9   8        2.74        5.24      5.68 o 
  -5   9   8        1.25        2.51      3.93 o 
  -4   9   8      218.94      146.24      8.74 o 
  -3   9   8       34.65       33.46      5.19 o 
  -2   9   8       11.52       18.17      3.71 o 
  -1   9   8      257.02      310.42     10.27 o 
   0   9   8       50.04       48.15      4.69 o 
   1   9   8       52.19       58.96      5.02 o 
   2   9   8        2.53        4.37      3.11 o 
   3   9   8      132.45      125.11      9.50 o 
   4   9   8       81.64       78.40      9.17 o 
   5   9   8       14.05        9.82      6.28 o 
  -6  10   8       11.02        6.55      5.51 o 
  -5  10   8       18.76       15.56      4.80 o 
  -4  10   8      113.02       77.10      6.66 o 
  -3  10   8      134.46      120.85      8.19 o 
  -2  10   8       73.19       93.03      6.61 o 
  -1  10   8       31.85       41.27      4.80 o 
   0  10   8      101.15      108.88      6.72 o 
   1  10   8       47.56       50.99      5.08 o 
   2  10   8        3.81        2.73      3.17 o 
   3  10   8       27.20       29.86      5.57 o 
   4  10   8        0.14        4.37      4.69 o 
   5  10   8        8.71        9.28      6.28 o 
  -5  11   8       31.07       32.80      5.68 o 
  -4  11   8       22.20       21.50      4.69 o 
  -3  11   8       15.72       21.34      4.31 o 
  -2  11   8       46.87       59.83      5.90 o 
  -1  11   8       88.17      106.41      6.88 o 
   0  11   8       17.58       17.90      4.04 o 
   1  11   8      102.35      101.72      7.15 o 
   2  11   8       32.89       39.63      5.68 o 
   3  11   8       22.20       23.69      5.57 o 
   4  11   8        3.73        4.48      5.24 o 
  -5  12   8        7.16        4.09      4.04 o 
  -4  12   8        7.46        8.46      4.69 o 
  -3  12   8       58.44       64.52      6.61 o 
  -2  12   8       25.22       33.24      4.91 o 
  -1  12   8        5.91        9.55      4.20 o 
   0  12   8        5.23        9.55      3.60 o 
   1  12   8       24.32       31.66      4.86 o 
   2  12   8       11.50       16.43      4.64 o 
   3  12   8       62.61       62.34      8.19 o 
   4  12   8        8.27        7.04      5.46 o 
  -5  13   8        4.48        3.49      4.86 o 
  -4  13   8       14.81       17.19      5.46 o 
  -3  13   8       99.84      126.17      9.01 o 
  -2  13   8       33.70       45.58      6.00 o 
  -1  13   8        8.39       12.61      4.48 o 
   0  13   8        0.45        4.42      3.71 o 
   1  13   8       35.03       50.33      6.17 o 
   2  13   8       20.67       25.22      5.84 o 
   3  13   8       43.89       56.55      8.35 o 
   4  13   8        0.96        1.15      5.40 o 
  -4  14   8        3.67        4.64      4.58 o 
  -3  14   8        1.37        4.53      4.15 o 
  -2  14   8       28.75       50.76      6.11 o 
  -1  14   8       15.68       30.73      5.35 o 
   0  14   8       41.90       60.37      7.10 o 
   1  14   8       11.79       10.26      4.80 o 
   2  14   8        4.27        2.51      5.40 o 
   3  14   8        3.72       11.35      6.60 o 
  -3  15   8        0.11       -2.57      3.93 o 
  -2  15   8       23.79       46.72      7.15 o 
  -1  15   8        0.91        3.60      4.86 o 
   0  15   8        3.52        6.71      4.75 o 
   1  15   8        0.33        4.58      5.24 o 
   2  15   8       20.67       23.47      7.10 o 
  -2  16   8       15.71       43.28      7.31 o 
  -1  16   8        3.25        4.86      5.79 o 
   0  16   8       18.86       28.87      7.10 o 
  -2 -16   9       26.71       23.77      4.96 o 
  -1 -16   9       12.66       10.03      3.18 o 
   0 -16   9        4.23        4.97      2.84 o 
   1 -16   9        6.93        6.92      3.06 o 
  -3 -15   9       23.33       25.87      9.99 o 
  -2 -15   9        8.34        9.23      2.84 o 
  -1 -15   9       36.81       43.00      6.25 o 
   0 -15   9       22.15       18.29      3.14 o 
   1 -15   9        2.27       -1.25      2.72 o 
   2 -15   9       15.96       12.20      3.56 o 
  -3 -14   9       45.30       56.00      6.00 o 
  -2 -14   9       14.37       16.45      3.42 o 
  -1 -14   9       26.87       25.37      3.88 o 
   0 -14   9        0.61       -0.67      2.14 o 
   1 -14   9        7.75        9.79      3.29 o 
   2 -14   9        6.34        2.92      2.86 o 
   3 -14   9        3.25        4.29      3.37 o 
  -4 -13   9        0.63        1.91      2.78 o 
  -3 -13   9       44.39       59.77      5.51 o 
  -2 -13   9       48.29       47.49     10.78 o 
  -1 -13   9       35.56       28.29      3.78 o 
   0 -13   9       52.49       37.78      6.25 o 
   1 -13   9        5.80        7.75      2.66 o 
   2 -13   9        5.32        7.03      2.87 o 
   3 -13   9       13.28       11.00      3.59 o 
  -5 -12   9        4.31        2.62      1.96 o 
  -4 -12   9        4.29        6.71      3.60 o 
  -3 -12   9       86.88       89.32      6.33 o 
  -2 -12   9       93.85      115.59      6.01 o 
  -1 -12   9       22.71       20.83      5.05 o 
   0 -12   9       12.37       11.23      2.89 o 
   1 -12   9       69.06       53.30      4.43 o 
   2 -12   9       23.83       24.86      3.70 o 
   3 -12   9       12.07       10.93      3.57 o 
   4 -12   9       15.78        8.02      4.42 o 
  -5 -11   9        2.57        1.09      1.91 o 
  -4 -11   9       60.86       48.64      4.37 o 
  -3 -11   9       27.66       25.27      3.93 o 
  -2 -11   9      104.90      111.48      5.82 o 
  -1 -11   9       42.85       41.35      9.80 o 
   0 -11   9       40.63       38.54      6.71 o 
   1 -11   9       32.44       23.97      3.36 o 
   2 -11   9       20.44       16.35      3.03 o 
   3 -11   9       29.86       29.49      4.20 o 
   4 -11   9        0.61        0.44      3.44 o 
  -6 -10   9       12.18       10.04      2.89 o 
  -5 -10   9        2.22        1.04      1.69 o 
  -4 -10   9        9.07        9.66      2.73 o 
  -3 -10   9       11.52       11.46      3.88 o 
  -2 -10   9       48.64       61.85      5.57 o 
  -1 -10   9        2.61        2.46      1.95 o 
   0 -10   9       73.26       70.86      9.01 o 
   1 -10   9       74.02       52.10      4.01 o 
   2 -10   9       21.24       15.13      3.36 o 
   3 -10   9        2.64        3.57      2.87 o 
   4 -10   9       24.36       16.76      4.97 o 
  -5  -9   9        2.25        0.22      1.69 o 
  -4  -9   9      174.21      117.97      6.12 o 
  -3  -9   9       40.68       36.52      4.15 o 
  -2  -9   9       58.21       57.10      5.19 o 
  -1  -9   9       62.25       54.42      5.16 o 
   0  -9   9      129.42      122.41     14.75 o 
   1  -9   9       71.42       51.47      3.82 o 
   2  -9   9       74.30       63.68      4.49 o 
   3  -9   9       10.11        9.33      2.84 o 
   4  -9   9       16.51       13.97      4.75 o 
   5  -9   9        3.87        1.91      5.24 o 
  -6  -8   9        8.58        5.24      2.57 o 
  -5  -8   9        0.45        1.86      1.86 o 
  -4  -8   9       71.30       49.63      4.31 o 
  -3  -8   9      380.19      364.15     11.37 o 
  -2  -8   9       66.13       91.45      6.99 o 
  -1  -8   9       58.96       72.20      4.56 o 
   0  -8   9       37.67       32.07      6.58 o 
   1  -8   9      281.02      253.05      7.72 o 
   2  -8   9       76.79       54.48      4.03 o 
   3  -8   9       28.39       25.35      3.55 o 
   4  -8   9        8.86        1.20      3.49 o 
   5  -8   9        0.86        3.27      5.51 o 
  -6  -7   9        2.02        2.78      2.67 o 
  -5  -7   9       31.63       18.29      2.67 o 
  -4  -7   9       49.79       31.50      3.49 o 
  -3  -7   9       14.13       12.77      3.00 o 
  -2  -7   9      141.65      150.80      7.59 o 
  -1  -7   9      192.94      192.59      8.25 o 
   0  -7   9       77.10       75.49     11.47 o 
   1  -7   9       18.18       18.74      2.37 o 
   2  -7   9      136.99      106.09      5.16 o 
   3  -7   9        9.18        9.70      2.62 o 
   4  -7   9       12.97        9.22      3.06 o 
   5  -7   9        4.79        5.40      5.08 o 
  -6  -6   9        7.95        8.51      3.55 o 
  -5  -6   9      106.83       60.33      4.70 o 
  -4  -6   9       23.70       13.97      2.73 o 
  -3  -6   9      422.18      393.44     11.87 o 
  -2  -6   9        8.44       13.59      3.11 o 
  -1  -6   9       40.00       53.12      4.48 o 
   0  -6   9        7.04       19.10      5.21 o 
   1  -6   9      137.49      124.12      9.67 o 
   2  -6   9       91.22       86.82      3.76 o 
   3  -6   9       99.93       74.53      5.24 o 
   4  -6   9       10.70       10.37      3.22 o 
   5  -6   9        9.52       10.70      3.66 o 
  -5  -5   9      141.19       72.79      5.35 o 
  -4  -5   9      163.89      108.53      6.06 o 
  -3  -5   9       83.53       73.22      5.41 o 
  -2  -5   9      447.86      511.35     13.52 o 
  -1  -5   9      321.38      357.34     10.66 o 
   0  -5   9      245.47      228.21      7.49 o 
   1  -5   9       10.77       11.36      1.88 o 
   2  -5   9      122.41       93.79      3.71 o 
   3  -5   9       10.56       10.10      2.78 o 
   4  -5   9        4.94        2.18      3.00 o 
   5  -5   9       38.73       36.57      5.62 o 
  -5  -4   9        8.21        8.90      5.68 o 
  -4  -4   9      359.49      304.54     25.15 o 
  -3  -4   9       64.09       77.96      3.93 o 
  -2  -4   9      153.82      186.56      4.81 o 
  -1  -4   9      223.08      274.71      5.63 o 
   0  -4   9      160.68      162.38      4.32 o 
   1  -4   9      494.63      465.84      8.92 o 
   2  -4   9       83.02       92.31      4.86 o 
   3  -4   9       42.21       47.93      4.69 o 
   4  -4   9        7.98        9.82      3.60 o 
   5  -4   9        6.09        6.00      4.09 o 
   6  -4   9        3.49        6.06      5.40 o 
  -7  -3   9        2.75        6.93     10.48 o 
  -6  -3   9       76.04      141.39     14.79 o 
  -5  -3   9       27.70       31.22      7.04 o 
  -4  -3   9      221.11      235.93     10.71 o 
  -3  -3   9       14.48       14.08      2.07 o 
  -2  -3   9      413.61      505.99      8.59 o 
  -1  -3   9     1123.57     1531.67     12.71 o 
   0  -3   9       52.01       48.65      2.46 o 
   1  -3   9      576.66      590.28     10.08 o 
   2  -3   9       32.11       32.64      3.11 o 
   3  -3   9      120.93      106.22      6.33 o 
   4  -3   9        2.65        3.17      3.49 o 
   5  -3   9       43.32       59.93      7.53 o 
   6  -3   9        9.45        9.61      5.08 o 
  -7  -2   9       19.25       46.67     14.57 o 
  -6  -2   9      132.49      191.06     16.49 o 
  -5  -2   9       12.60       15.88      5.73 o 
  -4  -2   9      115.38      110.58      7.81 o 
  -3  -2   9      157.32      140.17      5.14 o 
  -2  -2   9      638.39      869.29     11.95 o 
  -1  -2   9     1031.33     1415.15     14.96 o 
   0  -2   9      242.21      295.83      5.69 o 
   1  -2   9      620.59      649.49     10.47 o 
   2  -2   9       31.95       29.80      3.00 o 
   3  -2   9      239.39      216.99      8.91 o 
   4  -2   9       29.33       39.19      5.68 o 
   5  -2   9        5.65        8.35      4.48 o 
   6  -2   9        8.98       18.56      6.00 o 
  -7  -1   9        6.87       10.26     11.79 o 
  -6  -1   9        1.78       -1.42      6.60 o 
  -5  -1   9      213.38      236.16     13.88 o 
  -4  -1   9        5.71        8.13      3.55 o 
  -3  -1   9       42.33       36.08      4.20 o 
  -2  -1   9      746.23      899.86     12.23 o 
  -1  -1   9     2478.85     3455.73     22.46 o 
   0  -1   9       28.72       35.97      2.29 o 
   1  -1   9       20.27       19.60      2.13 o 
   2  -1   9      263.12      247.18      7.82 o 
   3  -1   9        8.04       13.97      3.00 o 
   4  -1   9       10.48        9.77      3.71 o 
   5  -1   9        0.17       -1.20      4.37 o 
   6  -1   9       14.02       25.38      7.15 o 
  -7   0   9        0.31       -3.17      9.61 o 
  -6   0   9        7.10       10.53      7.10 o 
  -5   0   9      420.87      451.29     17.94 o 
  -4   0   9        5.85        5.40      3.33 o 
  -3   0   9       29.12       26.91      3.93 o 
  -2   0   9       33.34       36.03      2.95 o 
  -1   0   9      323.70      415.69      7.00 o 
   0   0   9       22.94       23.85      1.91 o 
   1   0   9       39.65       42.53      2.73 o 
   2   0   9      592.41      621.05     18.51 o 
   3   0   9       59.94       69.99      5.46 o 
   4   0   9       13.53       21.29      4.69 o 
   5   0   9       36.92       50.22      7.10 o 
   6   0   9        0.53        1.36      8.02 o 
  -7   1   9        6.86        1.26     10.64 o 
  -6   1   9        1.78       -1.20      6.39 o 
  -5   1   9      213.35      202.57     12.18 o 
  -4   1   9        5.73        4.09      3.88 o 
  -3   1   9       42.14       33.30      4.31 o 
  -2   1   9      746.50      917.58     13.06 o 
  -1   1   9     2480.03     3580.05     64.59 o 
   0   1   9       28.80       26.91      2.40 o 
   1   1   9       20.15       18.89      1.91 o 
   2   1   9      263.39      234.88      7.65 o 
   3   1   9        8.04        7.53      2.40 o 
   4   1   9       10.50       11.02      4.09 o 
   5   1   9        0.16       -1.75      5.40 o 
   6   1   9       14.00       21.45      8.73 o 
  -7   2   9       19.26       38.97     12.12 o 
  -6   2   9      132.57      149.51     13.71 o 
  -5   2   9       12.65       14.14      4.86 o 
  -4   2   9      115.40       73.72      6.06 o 
  -3   2   9      157.20      126.46      7.21 o 
  -2   2   9      638.45      779.40     16.44 o 
  -1   2   9     1031.04     1359.89     13.69 o 
   0   2   9      242.31      298.95      5.36 o 
   1   2   9      620.48      728.95     38.36 o 
   2   2   9       32.22       37.56      3.55 o 
   3   2   9      239.23      295.89     28.03 o 
   4   2   9       29.33       34.99      7.10 o 
   5   2   9        5.66        8.90      6.11 o 
   6   2   9        9.00       15.17      8.19 o 
  -7   3   9        2.76        3.71      8.30 o 
  -6   3   9       76.28      108.31     11.85 o 
  -5   3   9       27.66       26.85      5.79 o 
  -4   3   9      221.02      165.06      9.02 o 
  -3   3   9       14.49       11.35      3.33 o 
  -2   3   9      413.30      469.98     12.97 o 
  -1   3   9     1123.51     1625.30     25.75 o 
   0   3   9       52.10       55.80      2.40 o 
   1   3   9      576.24      704.66     40.54 o 
   2   3   9       32.23       41.05      4.15 o 
   3   3   9      120.97      109.71      8.96 o 
   4   3   9        2.64        2.07      4.37 o 
   5   3   9       43.42       44.16      9.12 o 
   6   3   9        9.48        9.39      7.48 o 
  -7   4   9        0.48      -10.15      6.77 o 
  -6   4   9       48.63       55.51      8.84 o 
  -5   4   9        8.20        7.37      4.15 o 
  -4   4   9      359.24      228.92     10.01 o 
  -3   4   9       64.11       63.22      5.57 o 
  -2   4   9      154.13      153.73      7.37 o 
  -1   4   9      222.65      305.21      7.82 o 
   0   4   9      160.85      190.13      5.19 o 
   1   4   9      494.45      660.68     38.32 o 
   2   4   9       83.03       82.12      6.22 o 
   3   4   9       42.38       41.27      6.28 o 
   4   4   9        7.93        7.20      4.58 o 
   5   4   9        6.14        6.33      5.79 o 
   6   4   9        3.50        8.35      7.04 o 
  -7   5   9        1.44        0.93      8.73 o 
  -6   5   9       19.12       21.01      6.82 o 
  -5   5   9      141.27       92.45      7.86 o 
  -4   5   9      163.83      119.56      7.65 o 
  -3   5   9       83.41       69.23      5.68 o 
  -2   5   9      448.01      444.91     12.48 o 
  -1   5   9      321.35      406.18     17.66 o 
   0   5   9      245.79      298.73      6.94 o 
   1   5   9       10.74        9.93      2.46 o 
   2   5   9      122.23       80.17      6.06 o 
   3   5   9       10.56       10.37      3.98 o 
   4   5   9        4.88        4.48      4.26 o 
   5   5   9       38.71       27.78      7.86 o 
  -6   6   9        7.92       10.86      5.13 o 
  -5   6   9      106.84       79.83      7.43 o 
  -4   6   9       23.67       16.10      4.26 o 
  -3   6   9      422.04      356.14     12.09 o 
  -2   6   9        8.48       13.54      3.60 o 
  -1   6   9       40.04       58.03      3.66 o 
   0   6   9        7.10        6.60      2.57 o 
   1   6   9      137.46      145.07      6.88 o 
   2   6   9       91.25       77.59      6.22 o 
   3   6   9      100.13       79.88      7.48 o 
   4   6   9       10.77        9.22      4.58 o 
   5   6   9        9.52       14.08      6.33 o 
  -6   7   9        2.02       -1.80      5.02 o 
  -5   7   9       31.49       26.04      4.80 o 
  -4   7   9       49.85       39.41      5.13 o 
  -3   7   9       14.15        9.72      3.82 o 
  -2   7   9      141.61      137.37      7.48 o 
  -1   7   9      192.97      205.00      8.09 o 
   0   7   9       76.95       82.17      5.35 o 
   1   7   9       18.18       20.85      3.38 o 
   2   7   9      136.86      116.49      7.59 o 
   3   7   9        9.14       11.84      4.20 o 
   4   7   9       13.01        8.13      4.64 o 
   5   7   9        4.78        7.60      5.28 o 
  -6   8   9        8.54        3.38      5.02 o 
  -5   8   9        0.45        0.05      3.55 o 
  -4   8   9       71.21       47.99      5.57 o 
  -3   8   9      380.63      333.97     12.25 o 
  -2   8   9       66.03       68.57      5.62 o 
  -1   8   9       58.93       80.80      5.84 o 
   0   8   9       37.65       47.00      4.59 o 
   1   8   9      281.14      293.34     10.44 o 
   2   8   9       76.83       62.51      5.90 o 
   3   8   9       28.24       26.58      5.24 o 
   4   8   9        8.87        8.08      5.02 o 
   5   8   9        0.86        1.80      5.57 o 
  -6   9   9        8.53        2.40      5.18 o 
  -5   9   9        2.25        4.04      4.09 o 
  -4   9   9      174.32      119.45      7.59 o 
  -3   9   9       40.83       43.29      5.57 o 
  -2   9   9       58.26       62.07      5.62 o 
  -1   9   9       62.37       67.26      5.46 o 
   0   9   9      129.33      154.93      7.75 o 
   1   9   9       71.28       66.28      5.57 o 
   2   9   9       74.32       73.70      6.77 o 
   3   9   9       10.06        4.97      3.93 o 
   4   9   9       16.47       21.40      6.17 o 
   5   9   9        3.87        1.86      5.89 o 
  -6  10   9       12.16       11.24      5.35 o 
  -5  10   9        2.22        0.11      3.66 o 
  -4  10   9        9.12       13.92      4.20 o 
  -3  10   9       11.52        8.30      3.71 o 
  -2  10   9       48.68       56.61      5.40 o 
  -1  10   9        2.60        3.93      3.17 o 
   0  10   9       73.11       91.01      6.50 o 
   1  10   9       74.02       71.19      6.11 o 
   2  10   9       21.17       21.01      4.42 o 
   3  10   9        2.61       -0.76      4.04 o 
   4  10   9       24.43       22.27      6.22 o 
  -5  11   9        2.55        0.16      3.44 o 
  -4  11   9       60.87       58.96      6.33 o 
  -3  11   9       27.63       27.89      5.02 o 
  -2  11   9      105.04      118.21      7.70 o 
  -1  11   9       42.79       63.43      6.11 o 
   0  11   9       40.63       42.74      5.13 o 
   1  11   9       32.34       33.41      4.91 o 
   2  11   9       20.43       20.36      4.64 o 
   3  11   9       29.82       36.24      6.50 o 
   4  11   9        0.61       -2.35      4.97 o 
  -5  12   9        4.30        3.55      3.87 o 
  -4  12   9        4.28        4.26      3.71 o 
  -3  12   9       86.82       96.96      7.81 o 
  -2  12   9       93.93      143.43      8.68 o 
  -1  12   9       22.72       35.48      5.35 o 
   0  12   9       12.38       15.12      4.37 o 
   1  12   9       69.11       81.45      7.21 o 
   2  12   9       23.83       33.57      5.89 o 
   3  12   9       12.08       15.99      5.68 o 
   4  12   9       15.82       19.54      6.60 o 
  -4  13   9        0.63       -0.55      3.38 o 
  -3  13   9       44.38       62.45      6.66 o 
  -2  13   9       48.34       57.59      6.00 o 
  -1  13   9       35.51       35.59      5.02 o 
   0  13   9       52.41       63.32      6.66 o 
   1  13   9        5.80       12.61      4.53 o 
   2  13   9        5.31        9.06      4.75 o 
   3  13   9       13.27       10.21      6.22 o 
  -4  14   9        0.20        1.09      4.26 o 
  -3  14   9       45.25       62.45      6.88 o 
  -2  14   9       14.34       29.09      5.73 o 
  -1  14   9       26.87       40.06      6.33 o 
   0  14   9        0.62        0.98      4.04 o 
   1  14   9        7.75       14.46      5.95 o 
   2  14   9        6.31        4.69      5.13 o 
   3  14   9        3.27        4.97      5.89 o 
  -3  15   9       23.33       38.64      6.00 o 
  -2  15   9        8.32       24.18      5.79 o 
  -1  15   9       36.88       80.46      8.84 o 
   0  15   9       22.17       33.24      6.60 o 
   1  15   9        2.28        8.13      5.89 o 
   2  15   9       15.96       27.40      7.53 o 
  -2  16   9       26.69       58.07      8.08 o 
  -1  16   9       12.67       22.10      6.93 o 
   0  16   9        4.24       15.01      6.49 o 
   1  16   9        6.92       14.63      6.55 o 
  -1 -16  10       10.14        9.38      4.28 o 
   0 -16  10        2.47        4.14      2.70 o 
  -3 -15  10        0.45        2.57      3.60 o 
  -2 -15  10       17.20       17.67      3.16 o 
  -1 -15  10        5.88        8.21      2.82 o 
   0 -15  10        2.53        2.27      2.46 o 
   1 -15  10        0.19       -0.16      2.72 o 
  -4 -14  10        8.36        6.49      3.00 o 
  -3 -14  10        6.20        6.22      3.66 o 
  -2 -14  10       15.08       21.28      3.69 o 
  -1 -14  10        3.25        2.38      2.14 o 
   0 -14  10        0.06       -1.02      2.28 o 
   1 -14  10        1.91        2.15      2.93 o 
   2 -14  10        3.68        0.84      2.76 o 
  -4 -13  10        0.79        2.29      2.78 o 
  -3 -13  10       33.98       38.59      5.02 o 
  -2 -13  10        0.68        0.44      2.66 o 
  -1 -13  10        0.45        2.64      2.37 o 
   0 -13  10       13.75       10.91      2.76 o 
   1 -13  10       11.49       12.44      3.01 o 
   2 -13  10        0.68       -0.62      2.64 o 
   3 -13  10        7.95        4.80      3.32 o 
  -5 -12  10        1.76       -0.16      2.07 o 
  -4 -12  10       10.90        9.61      3.33 o 
  -3 -12  10        2.18        5.51      3.49 o 
  -2 -12  10       20.92       29.42      4.75 o 
  -1 -12  10       48.28       48.97      6.47 o 
   0 -12  10       32.34       34.40      4.12 o 
   1 -12  10       10.77       10.91      2.89 o 
   2 -12  10        5.23        3.74      2.60 o 
   3 -12  10        4.84        3.30      3.20 o 
  -5 -11  10        2.60        1.91      1.96 o 
  -4 -11  10       35.88       26.47      3.66 o 
  -3 -11  10        5.05        9.22      3.22 o 
  -2 -11  10       59.59       73.53      6.55 o 
  -1 -11  10       46.04       37.62      6.91 o 
   0 -11  10        3.40        3.59      2.45 o 
   1 -11  10        1.32        0.74      2.04 o 
   2 -11  10       10.25        6.66      2.66 o 
   3 -11  10        0.16       -1.46      2.64 o 
   4 -11  10        4.91        0.27      3.87 o 
  -5 -10  10       12.02       10.37      2.57 o 
  -4 -10  10       11.22        8.13      2.57 o 
  -3 -10  10       75.28       98.49      7.21 o 
  -2 -10  10       45.46       42.63      4.97 o 
  -1 -10  10       24.22       21.80      3.90 o 
   0 -10  10        8.47        7.78      2.24 o 
   1 -10  10        5.01        4.41      2.26 o 
   2 -10  10        8.83        6.33      2.52 o 
   3 -10  10       24.55       20.92      3.69 o 
   4 -10  10        4.90        2.51      4.26 o 
  -6  -9  10        2.75        1.04      2.13 o 
  -5  -9  10        2.23        1.42      1.80 o 
  -4  -9  10       28.59       20.30      3.17 o 
  -3  -9  10       45.68       45.69      4.80 o 
  -2  -9  10       16.16       17.74      4.04 o 
  -1  -9  10       49.34       46.79      4.01 o 
   0  -9  10       38.73       33.28      3.38 o 
   1  -9  10        2.00        0.03      1.85 o 
   2  -9  10        1.11       -0.34      1.87 o 
   3  -9  10       10.82        7.91      4.15 o 
   4  -9  10       87.34       65.79      8.35 o 
  -6  -8  10        8.65        5.40      2.67 o 
  -5  -8  10        4.57        1.86      2.02 o 
  -4  -8  10       14.10       13.81      2.89 o 
  -3  -8  10       75.11       80.75      5.73 o 
  -2  -8  10       68.74       70.37      5.84 o 
  -1  -8  10       42.84       45.58      5.24 o 
   0  -8  10      224.69      180.42     27.67 o 
   1  -8  10       61.76       49.57      3.74 o 
   2  -8  10       25.75       25.00      3.88 o 
   3  -8  10       14.54       10.21      4.26 o 
   4  -8  10       10.49        3.88      3.77 o 
   5  -8  10        0.16        3.66      5.73 o 
  -6  -7  10       28.33       20.20      3.77 o 
  -5  -7  10       49.15       30.30      3.49 o 
  -4  -7  10       76.88       47.93      4.48 o 
  -3  -7  10      113.20       91.85      6.17 o 
  -2  -7  10      105.55      155.08      8.79 o 
  -1  -7  10       62.47       65.79      5.46 o 
   0  -7  10      141.22      124.47      5.55 o 
   1  -7  10       13.29       12.14      2.26 o 
   2  -7  10      125.89       95.64      5.05 o 
   3  -7  10       30.23       20.14      4.86 o 
   4  -7  10       54.33       39.74      6.71 o 
   5  -7  10        3.73        3.60      5.35 o 
  -6  -6  10       15.08       16.86      4.04 o 
  -5  -6  10       20.64       14.14      2.73 o 
  -4  -6  10       33.04       24.56      3.44 o 
  -3  -6  10       56.06       42.64      4.64 o 
  -2  -6  10       22.62       21.01      3.77 o 
  -1  -6  10       22.00       22.71      3.82 o 
   0  -6  10      157.73      149.07      7.65 o 
   1  -6  10      215.16      169.43      6.05 o 
   2  -6  10      259.45      238.50      7.59 o 
   3  -6  10       31.71       24.78      3.88 o 
   4  -6  10        3.52        3.11      2.62 o 
   5  -6  10       13.48        8.84      4.09 o 
  -6  -5  10        6.09        4.15      3.17 o 
  -5  -5  10       15.00        7.59      2.62 o 
  -4  -5  10      137.73       90.05      5.73 o 
  -3  -5  10        6.31        3.93      2.67 o 
  -2  -5  10       16.46       16.48      3.66 o 
  -1  -5  10      120.72      142.11      7.15 o 
   0  -5  10       88.02       78.36      5.46 o 
   1  -5  10       63.93       49.14      3.22 o 
   2  -5  10       32.94       35.55      3.96 o 
   3  -5  10      138.07      115.72      6.83 o 
   4  -5  10       12.37        9.82      3.38 o 
   5  -5  10       31.40       32.97      5.29 o 
  -5  -4  10       48.10       30.51      3.98 o 
  -4  -4  10       91.71       66.89      5.24 o 
  -3  -4  10        6.54        9.06      2.29 o 
  -2  -4  10       55.03       70.26      3.22 o 
  -1  -4  10      219.90      227.24      4.59 o 
   0  -4  10      136.98      129.24      4.04 o 
   1  -4  10       84.52       89.00      4.04 o 
   2  -4  10      284.49      262.20      8.36 o 
   3  -4  10       91.67       81.30      6.06 o 
   4  -4  10       46.80       48.15      5.62 o 
   5  -4  10       10.20        7.80      4.31 o 
  -6  -3  10        5.22        4.91      7.80 o 
  -5  -3  10       71.60       87.29      8.90 o 
  -4  -3  10       77.33       68.68      4.09 o 
  -3  -3  10        5.91        9.06      2.24 o 
  -2  -3  10      162.43      213.39      5.57 o 
  -1  -3  10       53.47       65.84      3.71 o 
   0  -3  10      252.68      241.46      5.58 o 
   1  -3  10      131.16      114.81      4.64 o 
   2  -3  10      168.68      152.30      6.45 o 
   3  -3  10        2.00        1.04      2.67 o 
   4  -3  10       12.42       12.50      4.09 o 
   5  -3  10        8.37        8.95      4.91 o 
  -7  -2  10       10.01       23.63     12.39 o 
  -6  -2  10       16.29       13.10      7.37 o 
  -5  -2  10       67.59       69.39      7.97 o 
  -4  -2  10       22.20       21.56      4.26 o 
  -3  -2  10      152.02      143.82      5.52 o 
  -2  -2  10       85.75      123.30      4.59 o 
  -1  -2  10      268.22      401.14      6.56 o 
   0  -2  10     1144.17     1362.18     13.25 o 
   1  -2  10      112.97      100.60      4.31 o 
   2  -2  10       88.43       77.37      4.59 o 
   3  -2  10       87.78       81.35      5.95 o 
   4  -2  10       31.60       36.84      5.51 o 
   5  -2  10       17.15       20.58      5.62 o 
   6  -2  10       26.14       38.21      7.53 o 
  -7  -1  10        0.14       -6.88      8.57 o 
  -6  -1  10       24.55       14.85      7.04 o 
  -5  -1  10      183.35      196.74     11.63 o 
  -4  -1  10       17.28       14.85      3.66 o 
  -3  -1  10      208.57      209.55      6.61 o 
  -2  -1  10      405.76      513.97      9.52 o 
  -1  -1  10       54.12       51.43      2.68 o 
   0  -1  10       64.14       62.79      2.89 o 
   1  -1  10       52.28       42.15      2.84 o 
   2  -1  10      162.49      166.23      6.61 o 
   3  -1  10       21.81       19.92      3.77 o 
   4  -1  10       68.39       76.87      7.21 o 
   5  -1  10       12.26       12.44      5.35 o 
   6  -1  10        9.43        8.68      8.30 o 
  -7   0  10        6.91        3.93      8.90 o 
  -6   0  10       20.30       39.57      8.51 o 
  -5   0  10        1.26        6.71      4.64 o 
  -4   0  10      159.08      130.49      8.19 o 
  -3   0  10      129.48      125.62      7.21 o 
  -2   0  10       44.47       63.11      3.60 o 
  -1   0  10      210.71      299.51      6.12 o 
   0   0  10     2706.69     3503.17     46.79 o 
   1   0  10       89.68       79.56      3.77 o 
   2   0  10      104.00       98.13      5.08 o 
   3   0  10      493.39      556.67     27.68 o 
   4   0  10        5.35        3.49      3.55 o 
   5   0  10       23.58       24.34      7.86 o 
   6   0  10        0.53        4.80      6.93 o 
  -7   1  10        0.14       -7.20      7.53 o 
  -6   1  10       24.62       24.18      7.42 o 
  -5   1  10      183.45      199.80     12.13 o 
  -4   1  10       17.31       10.26      3.71 o 
  -3   1  10      208.65      208.02      9.23 o 
  -2   1  10      405.47      501.66      9.74 o 
  -1   1  10       53.76       52.08      2.84 o 
   0   1  10       64.02       52.20      3.93 o 
   1   1  10       52.12       38.27      2.68 o 
   2   1  10      162.53      156.07      8.25 o 
   3   1  10       21.79       15.61      4.69 o 
   4   1  10       68.27       64.75      8.84 o 
   5   1  10       12.18        5.02      6.06 o 
   6   1  10        9.43        6.11      7.31 o 
  -7   2  10       10.02       11.90      9.01 o 
  -6   2  10       16.26       20.41      6.82 o 
  -5   2  10       67.41       45.97      6.01 o 
  -4   2  10       22.13       19.05      3.98 o 
  -3   2  10      152.08      129.29      7.48 o 
  -2   2  10       85.68      111.07      4.86 o 
  -1   2  10      267.84      430.39      7.82 o 
   0   2  10     1143.74     1416.83     22.33 o 
   1   2  10      113.30      127.42      7.48 o 
   2   2  10       88.40      105.11      8.46 o 
   3   2  10       87.87       96.70      9.01 o 
   4   2  10       31.63       33.30      7.10 o 
   5   2  10       17.15       19.27      7.42 o 
   6   2  10       26.16       30.95      9.39 o 
  -7   3  10       15.54       28.38      9.55 o 
  -6   3  10        5.19        4.48      5.89 o 
  -5   3  10       71.57       50.12      6.28 o 
  -4   3  10       77.33       67.97      6.22 o 
  -3   3  10        5.91       11.19      3.49 o 
  -2   3  10      162.26      219.62      6.88 o 
  -1   3  10       53.32       76.43      3.66 o 
   0   3  10      253.16      270.27      5.47 o 
   1   3  10      130.90      137.69      6.34 o 
   2   3  10      168.72      143.07      8.63 o 
   3   3  10        2.00        2.78      3.93 o 
   4   3  10       12.44       14.03      5.51 o 
   5   3  10        8.38        7.80      6.39 o 
  -7   4  10        1.44       -3.87      7.15 o 
  -6   4  10        2.67        0.55      5.35 o 
  -5   4  10       48.07       44.16      5.90 o 
  -4   4  10       91.83       75.89      6.39 o 
  -3   4  10        6.54        5.40      3.22 o 
  -2   4  10       55.08       66.44      5.51 o 
  -1   4  10      219.95      281.40      6.61 o 
   0   4  10      136.58      160.54      4.37 o 
   1   4  10       84.60       87.69      5.73 o 
   2   4  10      284.76      253.78     11.10 o 
   3   4  10       91.63       80.70      8.24 o 
   4   4  10       46.81       38.70      7.31 o 
   5   4  10       10.17        9.39      6.11 o 
  -6   5  10        6.11        7.26      4.75 o 
  -5   5  10       14.99        6.88      3.66 o 
  -4   5  10      137.72      103.98      7.32 o 
  -3   5  10        6.37        4.48      3.55 o 
  -2   5  10       16.43       13.54      3.22 o 
  -1   5  10      121.01      150.96      5.02 o 
   0   5  10       88.22       83.82      5.24 o 
   1   5  10       64.11       60.66      5.24 o 
   2   5  10       32.97       26.26      4.26 o 
   3   5  10      138.15      102.50      8.63 o 
   4   5  10       12.31       11.84      4.97 o 
   5   5  10       31.34       30.78      7.97 o 
  -6   6  10       15.04       16.70      5.46 o 
  -5   6  10       20.60       18.50      4.80 o 
  -4   6  10       33.11       26.09      4.48 o 
  -3   6  10       56.00       41.60      5.24 o 
  -2   6  10       22.62       21.12      3.66 o 
  -1   6  10       21.98       33.08      2.84 o 
   0   6  10      157.39      152.68      7.05 o 
   1   6  10      214.94      177.63      8.20 o 
   2   6  10      259.50      232.96     10.71 o 
   3   6  10       31.92       17.63      4.86 o 
   4   6  10        3.54        3.66      4.53 o 
   5   6  10       13.47       19.10      6.88 o 
  -6   7  10       28.26       23.36      5.73 o 
  -5   7  10       49.24       33.63      5.08 o 
  -4   7  10       76.86       43.78      5.19 o 
  -3   7  10      113.21       97.25      7.10 o 
  -2   7  10      105.56      107.74      6.55 o 
  -1   7  10       62.62       78.67      5.62 o 
   0   7  10      141.06      127.53      6.83 o 
   1   7  10       13.28       18.28      3.44 o 
   2   7  10      125.72      105.89      7.70 o 
   3   7  10       30.25       26.15      5.35 o 
   4   7  10       54.31       46.56      7.42 o 
   5   7  10        3.76        0.98      5.51 o 
  -6   8  10        8.69       10.10      5.13 o 
  -5   8  10        4.53        1.58      3.27 o 
  -4   8  10       14.08       15.06      3.88 o 
  -3   8  10       75.08       68.13      6.01 o 
  -2   8  10       68.69       61.36      5.40 o 
  -1   8  10       42.79       45.14      4.64 o 
   0   8  10      224.91      243.74      9.51 o 
   1   8  10       61.77       64.42      5.57 o 
   2   8  10       25.68       23.91      4.58 o 
   3   8  10       14.63       13.81      4.69 o 
   4   8  10       10.55        2.89      4.69 o 
   5   8  10        0.16       -1.15      5.51 o 
  -6   9  10        2.76        3.60      4.64 o 
  -5   9  10        2.25        2.18      3.55 o 
  -4   9  10       28.55       20.85      4.48 o 
  -3   9  10       45.60       40.89      5.29 o 
  -2   9  10       16.22       11.90      3.44 o 
  -1   9  10       49.23       49.84      5.08 o 
   0   9  10       38.82       43.72      4.91 o 
   1   9  10        2.00        2.46      2.78 o 
   2   9  10        1.10       -2.73      3.17 o 
   3   9  10       10.80       10.48      4.58 o 
   4   9  10       87.31       78.51      9.55 o 
  -5  10  10       12.01        8.68      3.88 o 
  -4  10  10       11.14       14.03      4.20 o 
  -3  10  10       75.29       78.34      6.82 o 
  -2  10  10       45.57       37.56      4.69 o 
  -1  10  10       24.25       31.82      4.97 o 
   0  10  10        8.49       10.32      3.77 o 
   1  10  10        5.00        5.73      3.27 o 
   2  10  10        8.87        9.88      4.20 o 
   3  10  10       24.53       24.18      5.84 o 
   4  10  10        4.90        4.20      5.08 o 
  -5  11  10        2.61        3.93      3.71 o 
  -4  11  10       35.93       30.18      5.08 o 
  -3  11  10        5.06       10.92      4.48 o 
  -2  11  10       59.62       82.98      6.71 o 
  -1  11  10       45.95       50.17      5.62 o 
   0  11  10        3.38        8.46      3.77 o 
   1  11  10        1.32        0.98      3.22 o 
   2  11  10       10.24       11.02      4.69 o 
   3  11  10        0.16       -1.86      3.87 o 
   4  11  10        4.90        1.31      5.46 o 
  -5  12  10        1.77        1.80      3.93 o 
  -4  12  10       10.88        8.90      3.71 o 
  -3  12  10        2.16        8.24      3.77 o 
  -2  12  10       20.96       31.49      4.97 o 
  -1  12  10       48.35       62.01      5.95 o 
   0  12  10       32.38       49.83      6.00 o 
   1  12  10       10.80       18.01      4.86 o 
   2  12  10        5.20        5.35      4.31 o 
   3  12  10        4.83        8.24      5.35 o 
  -4  13  10        0.77        2.57      4.26 o 
  -3  13  10       33.99       35.10      5.40 o 
  -2  13  10        0.68        5.02      4.53 o 
  -1  13  10        0.45        0.00      3.44 o 
   0  13  10       13.72       21.34      5.18 o 
   1  13  10       11.51       23.20      5.73 o 
   2  13  10        0.69       -0.76      4.69 o 
   3  13  10        7.94        9.88      5.95 o 
  -4  14  10        8.35       10.64      4.48 o 
  -3  14  10        6.21        7.75      3.98 o 
  -2  14  10       15.10       34.11      6.33 o 
  -1  14  10        3.26        4.86      4.80 o 
   0  14  10        0.06        1.47      4.31 o 
   1  14  10        1.89        2.40      5.62 o 
   2  14  10        3.69        8.62      5.68 o 
  -3  15  10        0.45        2.78      4.15 o 
  -2  15  10       17.19       37.50      6.55 o 
  -1  15  10        5.90       15.66      6.28 o 
   0  15  10        2.52        5.73      5.51 o 
   1  15  10        0.18       -3.93      5.35 o 
  -1  16  10       10.14       19.27      6.11 o 
   0  16  10        2.47       15.55      6.55 o 
  -2 -15  11       12.21       16.32      4.97 o 
  -1 -15  11        9.81       10.99      3.14 o 
   0 -15  11        2.63        2.36      2.45 o 
   1 -15  11        2.43        4.49      3.18 o 
  -3 -14  11        9.87       11.35      3.93 o 
  -2 -14  11       66.86       74.08      7.42 o 
  -1 -14  11       35.85       30.77      5.73 o 
   0 -14  11       15.96       11.65      2.77 o 
   1 -14  11        5.32        0.18      2.83 o 
   2 -14  11        8.44        5.97      3.28 o 
  -4 -13  11        2.54        1.26      2.62 o 
  -3 -13  11        1.38       -0.93      3.22 o 
  -2 -13  11       36.89       44.10      6.06 o 
  -1 -13  11       17.68       18.75      5.76 o 
   0 -13  11       11.68        9.52      2.83 o 
   1 -13  11        0.13        0.72      2.68 o 
   2 -13  11        1.57        2.73      2.86 o 
  -4 -12  11        1.42        0.93      2.35 o 
  -3 -12  11        8.95       11.63      3.66 o 
  -2 -12  11       43.33       33.95      5.13 o 
  -1 -12  11      133.84      124.34     18.95 o 
   0 -12  11      108.03       90.59     20.37 o 
   1 -12  11       41.32       32.18      4.08 o 
   2 -12  11       22.98       17.21      3.49 o 
   3 -12  11        4.25        3.13      3.35 o 
  -5 -11  11        0.09        0.27      1.86 o 
  -4 -11  11        7.78        7.42      2.95 o 
  -3 -11  11      116.33      117.56      7.32 o 
  -2 -11  11       38.80       38.26      5.35 o 
  -1 -11  11       44.79       44.24      6.44 o 
   0 -11  11        0.86        2.11      2.35 o 
   1 -11  11       37.70       31.23      3.66 o 
   2 -11  11        0.70        3.07      2.61 o 
   3 -11  11       22.13       18.83      5.19 o 
  -5 -10  11        0.87        0.93      1.91 o 
  -4 -10  11       29.93       22.00      3.38 o 
  -3 -10  11        4.78        4.31      2.89 o 
  -2 -10  11       45.87       49.67      5.46 o 
  -1 -10  11      101.16      105.16      7.92 o 
   0 -10  11       69.11       50.71     10.86 o 
   1 -10  11       99.27       63.93      4.45 o 
   2 -10  11       11.98       10.94      2.91 o 
   3 -10  11        2.51        2.78      4.04 o 
   4 -10  11        6.94        4.69      4.64 o 
  -6  -9  11        2.44        2.62      2.29 o 
  -5  -9  11        1.20        1.04      1.86 o 
  -4  -9  11        3.51        0.44      2.18 o 
  -3  -9  11        8.62        7.10      3.49 o 
  -2  -9  11        9.15        6.06      3.33 o 
  -1  -9  11       28.29       28.00      4.75 o 
   0  -9  11       35.97       26.50      3.68 o 
   1  -9  11        5.79        7.98      2.38 o 
   2  -9  11       69.55       48.92      4.19 o 
   3  -9  11       23.94       17.25      4.80 o 
   4  -9  11        8.64        3.88      4.48 o 
  -6  -8  11        3.74        2.18      2.35 o 
  -5  -8  11        2.22       -0.49      2.02 o 
  -4  -8  11        1.07        1.53      2.18 o 
  -3  -8  11       63.62       62.45      5.40 o 
  -2  -8  11       30.14       24.29      4.26 o 
  -1  -8  11       88.46      101.34      7.15 o 
   0  -8  11       67.02       54.05      5.40 o 
   1  -8  11      491.17      356.36     57.41 o 
   2  -8  11       33.72       27.07      3.23 o 
   3  -8  11       40.19       32.26      5.57 o 
   4  -8  11       12.69        8.79      4.75 o 
  -6  -7  11       18.66       11.63      3.06 o 
  -5  -7  11       29.89       17.03      3.00 o 
  -4  -7  11       87.27       70.10      5.41 o 
  -3  -7  11       49.31       45.64      4.86 o 
  -2  -7  11       68.29       88.12      6.88 o 
  -1  -7  11      108.18      122.43      7.81 o 
   0  -7  11       98.08       90.48      6.61 o 
   1  -7  11       57.50       51.75      4.13 o 
   2  -7  11       24.35       18.41      2.73 o 
   3  -7  11       30.03       23.96      5.08 o 
   4  -7  11        1.53        1.75      4.26 o 
   5  -7  11        4.72        2.29      5.79 o 
  -6  -6  11        9.22        7.80      3.22 o 
  -5  -6  11        8.99        7.10      2.40 o 
  -4  -6  11       16.68       11.35      2.89 o 
  -3  -6  11       72.59       63.66      5.51 o 
  -2  -6  11       94.31       99.16      6.83 o 
  -1  -6  11       73.14       75.13      6.06 o 
   0  -6  11      117.31      101.52      6.88 o 
   1  -6  11       11.28       10.75      3.33 o 
   2  -6  11       88.14       80.48      7.48 o 
   3  -6  11       82.54       57.49      7.21 o 
   4  -6  11       40.00       35.70      6.82 o 
   5  -6  11       56.90       53.28      6.66 o 
  -6  -5  11       28.31       23.25      4.58 o 
  -5  -5  11       39.03       23.20      3.60 o 
  -4  -5  11        2.61        3.38      2.51 o 
  -3  -5  11       27.13       26.69      4.15 o 
  -2  -5  11      239.10      260.94     10.44 o 
  -1  -5  11      142.94      148.51      7.70 o 
   0  -5  11      150.86      150.10      7.81 o 
   1  -5  11       76.01       58.69      5.57 o 
   2  -5  11      126.91      102.67      5.57 o 
   3  -5  11       20.82       16.48      3.60 o 
   4  -5  11       13.20        8.68      3.38 o 
   5  -5  11       11.86        9.71      4.09 o 
  -6  -4  11       59.89       47.82      6.00 o 
  -5  -4  11        1.07        0.93      2.35 o 
  -4  -4  11       17.74       13.92      3.22 o 
  -3  -4  11        6.56        7.86      3.00 o 
  -2  -4  11      468.10      541.99     15.16 o 
  -1  -4  11      189.08      220.18      9.18 o 
   0  -4  11       69.67       55.03      2.89 o 
   1  -4  11       93.61       97.14      4.53 o 
   2  -4  11      501.79      450.84     11.27 o 
   3  -4  11       35.86       32.15      4.26 o 
   4  -4  11       28.11       24.78      4.42 o 
   5  -4  11       10.63        7.86      4.48 o 
  -5  -3  11      113.41       81.14      6.33 o 
  -4  -3  11      404.18      367.57     18.70 o 
  -3  -3  11       89.04       77.43      4.31 o 
  -2  -3  11       17.54       21.94      2.29 o 
  -1  -3  11      101.89      124.02      3.93 o 
   0  -3  11       24.03       25.11      2.18 o 
   1  -3  11      271.71      257.28      7.00 o 
   2  -3  11      138.19      143.47      6.44 o 
   3  -3  11      328.03      324.40     11.59 o 
   4  -3  11       62.83       63.22      6.44 o 
   5  -3  11        6.13        4.31      4.42 o 
  -6  -2  11       38.03       45.25      8.41 o 
  -5  -2  11        0.80        5.13      4.53 o 
  -4  -2  11        6.69        5.57      2.35 o 
  -3  -2  11      117.00       96.66      4.81 o 
  -2  -2  11        3.34        3.66      1.80 o 
  -1  -2  11       92.62       98.84      4.75 o 
   0  -2  11       10.03       10.81      1.69 o 
   1  -2  11      114.52      101.14      4.53 o 
   2  -2  11      142.11      116.66      5.84 o 
   3  -2  11        4.53        6.11      3.27 o 
   4  -2  11       95.80      105.87      8.30 o 
   5  -2  11       12.09       16.43      5.62 o 
  -7  -1  11        1.07       -0.98      9.17 o 
  -6  -1  11        9.36       10.59      6.55 o 
  -5  -1  11       51.76       50.11      6.33 o 
  -4  -1  11      176.12      150.10      8.90 o 
  -3  -1  11      551.59      549.16     10.84 o 
  -2  -1  11      115.98      145.22      5.19 o 
  -1  -1  11       90.73      104.63      3.71 o 
   0  -1  11        1.07        2.95      1.42 o 
   1  -1  11      199.64      185.50      5.90 o 
   2  -1  11      102.54      110.14      7.97 o 
   3  -1  11      157.13      137.31      7.59 o 
   4  -1  11       40.77       42.85      6.39 o 
   5  -1  11       27.14       31.60      8.57 o 
  -7   0  11        5.93        6.77      7.91 o 
  -6   0  11       56.50       72.17      9.99 o 
  -5   0  11        4.23        8.51      4.26 o 
  -4   0  11      232.62      215.17     10.38 o 
  -3   0  11       27.67       32.70      3.49 o 
  -2   0  11       17.60       18.56      2.40 o 
  -1   0  11       33.12       40.50      2.57 o 
   0   0  11        4.89       13.59      2.57 o 
   1   0  11        4.02        4.75      1.64 o 
   2   0  11       47.91       55.19      4.20 o 
   3   0  11       46.12       47.38      4.86 o 
   4   0  11       29.08       30.68      5.46 o 
   5   0  11       53.39       58.95     10.64 o 
  -7   1  11        1.08        0.27      7.80 o 
  -6   1  11        9.32       11.68      6.17 o 
  -5   1  11       51.76       45.14      6.17 o 
  -4   1  11      176.36      155.62      8.96 o 
  -3   1  11      551.41      522.17     10.89 o 
  -2   1  11      116.40      134.62      5.13 o 
  -1   1  11       90.93      112.44      4.15 o 
   0   1  11        1.06        3.98      1.36 o 
   1   1  11      199.59      159.33      6.78 o 
   2   1  11      102.43      115.93      5.90 o 
   3   1  11      156.87      116.17      8.14 o 
   4   1  11       40.79       28.17      7.04 o 
   5   1  11       27.15       20.96      7.64 o 
  -7   2  11       11.87       15.72      9.22 o 
  -6   2  11       38.02       29.04      6.44 o 
  -5   2  11        0.78        5.46      3.77 o 
  -4   2  11        6.64        5.84      3.55 o 
  -3   2  11      117.06       89.72      6.99 o 
  -2   2  11        3.40        2.13      2.02 o 
  -1   2  11       92.84      105.34      4.15 o 
   0   2  11       10.04       15.01      1.86 o 
   1   2  11      114.67      118.07      5.41 o 
   2   2  11      142.46      144.08      9.94 o 
   3   2  11        4.54        4.80      4.37 o 
   4   2  11       95.87      101.17     10.97 o 
   5   2  11       12.11       11.57      7.10 o 
  -7   3  11        2.81        4.42      7.09 o 
  -6   3  11       37.00       31.00      6.66 o 
  -5   3  11      113.45       87.42      7.43 o 
  -4   3  11      404.19      336.24     12.80 o 
  -3   3  11       89.05       74.15      6.22 o 
  -2   3  11       17.66       23.25      2.73 o 
  -1   3  11      101.76      136.91      4.70 o 
   0   3  11       24.20       27.73      2.18 o 
   1   3  11      271.62      313.36     14.48 o 
   2   3  11      138.06      132.82      8.79 o 
   3   3  11      327.99      309.80     15.63 o 
   4   3  11       62.77       49.29      8.13 o 
   5   3  11        6.12        2.57      6.11 o 
  -6   4  11       59.83       59.61      8.08 o 
  -5   4  11        1.07        2.40      3.44 o 
  -4   4  11       17.66       17.19      4.04 o 
  -3   4  11        6.52        6.77      3.44 o 
  -2   4  11      467.92      552.72     10.78 o 
  -1   4  11      189.11      272.14      6.72 o 
   0   4  11       69.74       66.06      3.17 o 
   1   4  11       93.65      113.36      6.88 o 
   2   4  11      501.88      435.08     15.10 o 
   3   4  11       35.86       31.88      6.06 o 
   4   4  11       28.09       25.82      6.60 o 
   5   4  11       10.62       10.59      6.49 o 
  -6   5  11       28.36       24.07      5.51 o 
  -5   5  11       38.99       27.78      4.97 o 
  -4   5  11        2.60        1.53      3.06 o 
  -3   5  11       27.11       29.37      4.53 o 
  -2   5  11      239.19      267.55     10.05 o 
  -1   5  11      142.90      181.17      5.90 o 
   0   5  11      150.83      161.84      7.54 o 
   1   5  11       75.99       72.29      6.11 o 
   2   5  11      126.85      106.71      7.65 o 
   3   5  11       20.86       14.30      4.69 o 
   4   5  11       13.13       15.99      5.68 o 
   5   5  11       11.83        7.75      6.33 o 
  -6   6  11        9.27        8.73      4.58 o 
  -5   6  11        8.99        5.51      3.49 o 
  -4   6  11       16.61       13.04      3.60 o 
  -3   6  11       72.66       57.49      5.46 o 
  -2   6  11       94.34       98.18      6.55 o 
  -1   6  11       73.15       87.08      5.84 o 
   0   6  11      117.35      115.83      6.88 o 
   1   6  11       11.30       13.75      3.60 o 
   2   6  11       87.99       84.25      7.15 o 
   3   6  11       82.62       61.86      7.32 o 
   4   6  11       40.06       27.73      6.22 o 
   5   6  11       56.93       49.95      9.44 o 
  -6   7  11       18.69       12.06      4.69 o 
  -5   7  11       29.95       25.71      4.58 o 
  -4   7  11       87.35       71.69      6.33 o 
  -3   7  11       49.30       52.41      5.30 o 
  -2   7  11       68.26       74.79      5.73 o 
  -1   7  11      108.25      144.49      7.70 o 
   0   7  11       98.14      104.84      6.83 o 
   1   7  11       57.63       53.83      5.40 o 
   2   7  11       24.45       21.34      4.69 o 
   3   7  11       30.03       27.67      5.73 o 
   4   7  11        1.53        5.79      5.08 o 
   5   7  11        4.70        1.09      5.68 o 
  -6   8  11        3.71        3.66      4.64 o 
  -5   8  11        2.22        1.20      2.89 o 
  -4   8  11        1.05        1.26      3.11 o 
  -3   8  11       63.61       59.40      5.84 o 
  -2   8  11       30.12       22.87      4.04 o 
  -1   8  11       88.52      107.34      7.15 o 
   0   8  11       66.89       72.72      6.17 o 
   1   8  11      491.13      542.59     16.25 o 
   2   8  11       33.79       33.84      5.51 o 
   3   8  11       40.19       38.54      6.66 o 
   4   8  11       12.69        6.99      5.46 o 
  -6   9  11        2.44        2.40      4.80 o 
  -5   9  11        1.20        5.18      3.38 o 
  -4   9  11        3.54        1.69      3.11 o 
  -3   9  11        8.71        4.86      3.55 o 
  -2   9  11        9.11        8.08      3.55 o 
  -1   9  11       28.29       28.27      4.69 o 
   0   9  11       35.98       40.56      5.19 o 
   1   9  11        5.75        7.26      3.77 o 
   2   9  11       69.57       61.36      6.88 o 
   3   9  11       23.94       24.02      6.06 o 
   4   9  11        8.69        5.51      5.24 o 
  -5  10  11        0.87        0.82      3.33 o 
  -4  10  11       29.93       23.85      4.37 o 
  -3  10  11        4.76        2.73      3.33 o 
  -2  10  11       45.81       48.04      5.40 o 
  -1  10  11      101.17      107.02      7.10 o 
   0  10  11       69.12       67.97      6.50 o 
   1  10  11       99.21      112.04      8.46 o 
   2  10  11       11.97       15.94      4.91 o 
   3  10  11        2.53        3.27      4.53 o 
   4  10  11        6.96        1.91      5.84 o 
  -5  11  11        0.08       -3.00      3.49 o 
  -4  11  11        7.78        5.73      3.38 o 
  -3  11  11      116.40      104.67      7.32 o 
  -2  11  11       38.86       35.64      4.86 o 
  -1  11  11       44.88       47.38      5.29 o 
   0  11  11        0.86        5.68      3.82 o 
   1  11  11       37.74       44.98      6.11 o 
   2  11  11        0.70       -3.27      3.87 o 
   3  11  11       22.14       18.67      6.50 o 
  -4  12  11        1.42        1.53      3.44 o 
  -3  12  11        8.90       14.63      4.26 o 
  -2  12  11       43.29       48.14      6.11 o 
  -1  12  11      133.76      166.22      9.72 o 
   0  12  11      108.00      152.61     10.16 o 
   1  12  11       41.31       59.50      7.53 o 
   2  12  11       22.98       21.72      5.84 o 
   3  12  11        4.25        6.93      5.89 o 
  -4  13  11        2.56        1.42      3.60 o 
  -3  13  11        1.38        3.55      3.49 o 
  -2  13  11       36.90       47.54      6.22 o 
  -1  13  11       17.68       34.55      6.00 o 
   0  13  11       11.68       14.63      4.97 o 
   1  13  11        0.13        0.27      4.58 o 
   2  13  11        1.56       -2.89      4.53 o 
  -3  14  11        9.87       15.94      4.69 o 
  -2  14  11       66.89       84.94      7.81 o 
  -1  14  11       35.90       53.22      7.42 o 
   0  14  11       16.00       17.30      5.79 o 
   1  14  11        5.34        6.00      5.62 o 
   2  14  11        8.42       19.59      7.15 o 
  -2  15  11       12.17       23.09      6.17 o 
  -1  15  11        9.82       19.38      6.28 o 
   0  15  11        2.63        2.13      5.13 o 
   1  15  11        2.42        2.02      5.84 o 
  -1 -15  12        3.15        3.11      2.72 o 
   0 -15  12       12.10       11.05      3.36 o 
  -3 -14  12        7.32        7.91      3.66 o 
  -2 -14  12        9.47       10.32      4.37 o 
  -1 -14  12        9.59       11.77      3.50 o 
   0 -14  12        1.60        4.01      2.88 o 
   1 -14  12        4.10        1.75      2.67 o 
  -4 -13  12        6.45        6.39      3.17 o 
  -3 -13  12       14.35       18.88      4.48 o 
  -2 -13  12       10.75       10.70      4.31 o 
  -1 -13  12        0.70        3.77      4.26 o 
   0 -13  12        7.56        6.28      2.88 o 
   1 -13  12       27.52       22.25      3.60 o 
   2 -13  12        4.68        5.13      4.42 o 
  -4 -12  12        0.91        2.02      2.78 o 
  -3 -12  12       29.73       31.66      4.80 o 
  -2 -12  12        4.39        4.75      3.82 o 
  -1 -12  12       38.89       39.25      5.84 o 
   0 -12  12       22.42       21.07      5.32 o 
   1 -12  12       17.23       16.52      3.35 o 
   2 -12  12       17.09        9.54      3.07 o 
   3 -12  12        0.92        3.66      4.31 o 
  -5 -11  12        4.59        5.51      2.40 o 
  -4 -11  12        0.78       -2.02      3.33 o 
  -3 -11  12       12.22       11.90      3.60 o 
  -2 -11  12        6.47        5.95      3.77 o 
  -1 -11  12       33.16       35.48      5.95 o 
   0 -11  12      135.45      128.95     26.21 o 
   1 -11  12       19.85       14.80      2.99 o 
   2 -11  12        9.99        8.62      2.77 o 
   3 -11  12        3.38        3.22      4.53 o 
  -5 -10  12        9.91        8.62      2.62 o 
  -4 -10  12        2.29        0.49      2.67 o 
  -3 -10  12        6.40        5.13      3.06 o 
  -2 -10  12       49.26       64.30      6.28 o 
  -1 -10  12       73.26       88.44      7.92 o 
   0 -10  12       14.84       20.57      3.56 o 
   1 -10  12        4.20        4.58      2.59 o 
   2 -10  12       44.43       31.11      3.74 o 
   3 -10  12        5.03        7.59      4.15 o 
  -5  -9  12       10.85        6.77      2.35 o 
  -4  -9  12       38.45       31.33      3.98 o 
  -3  -9  12        5.06        3.60      3.87 o 
  -2  -9  12        5.21       12.88      4.04 o 
  -1  -9  12       48.79       61.03      6.66 o 
   0  -9  12      168.38      157.52      9.83 o 
   1  -9  12      165.98      139.10      6.66 o 
   2  -9  12       25.19       19.18      3.21 o 
   3  -9  12        3.42        1.86      3.66 o 
   4  -9  12        8.76        5.84      4.48 o 
  -6  -8  12        0.83        0.49      2.13 o 
  -5  -8  12        9.17        7.37      2.73 o 
  -4  -8  12        9.24        7.64      2.73 o 
  -3  -8  12       34.72       36.13      4.59 o 
  -2  -8  12       23.45       25.16      4.48 o 
  -1  -8  12      534.04      557.14     16.19 o 
   0  -8  12       15.47       15.23      4.20 o 
   1  -8  12      192.03      152.07      9.61 o 
   2  -8  12        9.72       10.34      3.24 o 
   3  -8  12        0.30       -1.80      3.27 o 
   4  -8  12        2.73        1.86      4.15 o 
  -6  -7  12       11.56        8.79      2.95 o 
  -5  -7  12        8.30        5.18      2.35 o 
  -4  -7  12        0.39        0.55      2.29 o 
  -3  -7  12       17.72       18.39      3.71 o 
  -2  -7  12       11.47        9.17      3.49 o 
  -1  -7  12       84.71      102.75      7.59 o 
   0  -7  12      243.55      265.28     11.31 o 
   1  -7  12       31.07       25.27      4.69 o 
   2  -7  12      107.16       87.74      8.14 o 
   3  -7  12       12.96        8.84      3.93 o 
   4  -7  12        1.72        0.27      3.66 o 
  -6  -6  12        7.19        5.51      2.84 o 
  -5  -6  12        1.95        0.16      2.29 o 
  -4  -6  12       20.68       16.70      3.49 o 
  -3  -6  12       30.61       26.86      4.37 o 
  -2  -6  12      193.15      207.48     11.36 o 
  -1  -6  12      146.69      144.19      8.36 o 
   0  -6  12       96.86       95.61      7.04 o 
   1  -6  12      251.01      195.73     10.11 o 
   2  -6  12       27.88       21.56      4.69 o 
   3  -6  12       53.27       32.10      6.00 o 
   4  -6  12       12.56       11.68      5.24 o 
  -6  -5  12       17.76       11.30      3.66 o 
  -5  -5  12      102.10       71.74      5.57 o 
  -4  -5  12       17.00       13.21      3.22 o 
  -3  -5  12       72.66       67.10      6.17 o 
  -2  -5  12      191.29      207.81      9.83 o 
  -1  -5  12       54.33       46.02      5.30 o 
   0  -5  12       25.92       32.04      4.53 o 
   1  -5  12      489.06      391.39     13.90 o 
   2  -5  12      423.53      316.45     14.05 o 
   3  -5  12       71.37       57.10      5.13 o 
   4  -5  12       11.79       11.19      3.71 o 
   5  -5  12        6.27       14.08      4.97 o 
  -6  -4  12       39.34       36.68      5.46 o 
  -5  -4  12       28.80       22.98      3.82 o 
  -4  -4  12        7.16        7.53      3.00 o 
  -3  -4  12        7.91       10.42      3.49 o 
  -2  -4  12      787.88      815.96     18.85 o 
  -1  -4  12      206.78      245.10     10.00 o 
   0  -4  12      113.74      126.26      7.37 o 
   1  -4  12        8.91        9.77      2.02 o 
   2  -4  12      295.93      230.47      8.31 o 
   3  -4  12       34.07       31.44      4.31 o 
   4  -4  12        1.16        1.09      3.33 o 
   5  -4  12        4.76        6.99      4.97 o 
  -6  -3  12        2.72        3.55      3.49 o 
  -5  -3  12       16.91       17.36      3.98 o 
  -4  -3  12       45.90       38.98      4.69 o 
  -3  -3  12      139.76      129.87      8.41 o 
  -2  -3  12       34.18       44.98      3.11 o 
  -1  -3  12      229.84      279.24      6.18 o 
   0  -3  12      199.42      141.89      4.75 o 
   1  -3  12       31.94       31.06      2.89 o 
   2  -3  12      138.96      100.76      5.84 o 
   3  -3  12      115.39      107.13      7.04 o 
   4  -3  12       25.40       22.65      4.53 o 
   5  -3  12        1.44        4.86      4.80 o 
  -5  -2  12      102.77       89.38      5.90 o 
  -4  -2  12       15.55       12.83      2.78 o 
  -3  -2  12      176.34      166.39      6.34 o 
  -2  -2  12      101.25      128.60      4.97 o 
  -1  -2  12       17.79       20.03      2.02 o 
   0  -2  12      237.56      246.58      6.23 o 
   1  -2  12        6.23        5.51      1.86 o 
   2  -2  12       28.17       26.15      3.60 o 
   3  -2  12        5.08        6.00      3.44 o 
   4  -2  12       13.40       15.28      4.53 o 
   5  -2  12       28.41       40.28      7.20 o 
  -6  -1  12       13.75       16.43      5.73 o 
  -5  -1  12      131.93      117.08      8.85 o 
  -4  -1  12      240.64      221.01      7.70 o 
  -3  -1  12      449.84      479.91     15.37 o 
  -2  -1  12      124.29      148.93      5.24 o 
  -1  -1  12       31.06       47.60      3.11 o 
   0  -1  12      460.02      527.22      8.97 o 
   1  -1  12       74.37       66.34      3.82 o 
   2  -1  12       12.36        8.13      2.67 o 
   3  -1  12      567.97      527.72     14.72 o 
   4  -1  12       48.66       52.35      6.55 o 
   5  -1  12        0.80        4.64      6.33 o 
  -6   0  12        2.53        1.86      4.91 o 
  -5   0  12      115.49      114.77      8.85 o 
  -4   0  12        6.54        5.02      2.73 o 
  -3   0  12      711.01      752.86     13.31 o 
  -2   0  12      106.74      148.64      5.35 o 
  -1   0  12      292.11      293.46      6.61 o 
   0   0  12      130.81      140.69      4.64 o 
   1   0  12       52.88       41.11      3.11 o 
   2   0  12       23.47       25.54      3.33 o 
   3   0  12       39.54       37.77      4.75 o 
   4   0  12       22.26       16.05      6.71 o 
   5   0  12       50.55       46.51     10.10 o 
  -6   1  12       13.77       16.05      5.95 o 
  -5   1  12      131.99       97.47      8.19 o 
  -4   1  12      240.41      201.12     10.11 o 
  -3   1  12      449.88      482.97     10.94 o 
  -2   1  12      124.10      143.14      5.35 o 
  -1   1  12       31.10       39.36      2.73 o 
   0   1  12      460.15      538.11      9.08 o 
   1   1  12       74.33       49.30      3.77 o 
   2   1  12       12.38       14.25      2.84 o 
   3   1  12      568.03      492.49     20.03 o 
   4   1  12       48.62       52.18      8.79 o 
   5   1  12        0.81        1.58      6.11 o 
  -6   2  12        0.73       -4.42      3.93 o 
  -5   2  12      102.85       93.04      7.97 o 
  -4   2  12       15.46       10.15      3.88 o 
  -3   2  12      176.42      151.86      6.34 o 
  -2   2  12      101.25      127.89      5.35 o 
  -1   2  12       17.78       21.18      2.24 o 
   0   2  12      237.74      268.93      6.34 o 
   1   2  12        6.20        4.97      1.96 o 
   2   2  12       28.20       27.56      5.02 o 
   3   2  12        5.12        6.33      4.86 o 
   4   2  12       13.35       17.19      6.66 o 
   5   2  12       28.36       29.91      9.01 o 
  -6   3  12        2.74        3.44      4.37 o 
  -5   3  12       16.89        9.82      4.09 o 
  -4   3  12       45.93       37.56      5.40 o 
  -3   3  12      139.70      116.06      7.43 o 
  -2   3  12       34.18       42.14      3.49 o 
  -1   3  12      229.94      298.81     14.81 o 
   0   3  12      199.34      173.96      5.19 o 
   1   3  12       32.04       34.72      4.64 o 
   2   3  12      138.94      112.01      8.57 o 
   3   3  12      115.33      114.34     10.32 o 
   4   3  12       25.41       18.99      6.50 o 
   5   3  12        1.45        6.93      6.39 o 
  -6   4  12       39.36       32.75      6.44 o 
  -5   4  12       28.76       25.27      4.97 o 
  -4   4  12        7.14        2.02      3.06 o 
  -3   4  12        7.94        7.64      3.38 o 
  -2   4  12      787.97      797.98     12.88 o 
  -1   4  12      206.71      265.76      6.78 o 
   0   4  12      113.68      119.32      6.72 o 
   1   4  12        8.96        9.88      3.44 o 
   2   4  12      295.93      229.60     11.59 o 
   3   4  12       34.05       29.58      6.33 o 
   4   4  12        1.16        3.49      5.18 o 
   5   4  12        4.73        4.15      6.60 o 
  -6   5  12       17.77       14.79      5.35 o 
  -5   5  12      102.08       90.09      7.48 o 
  -4   5  12       17.01       13.21      3.82 o 
  -3   5  12       72.47       67.21      5.95 o 
  -2   5  12      191.21      236.76     12.24 o 
  -1   5  12       54.42       52.68      4.91 o 
   0   5  12       25.90       37.06      4.48 o 
   1   5  12      489.38      471.43     15.04 o 
   2   5  12      423.66      327.28     13.73 o 
   3   5  12       71.31       60.00      7.48 o 
   4   5  12       11.79       14.08      5.57 o 
   5   5  12        6.27       10.53      6.33 o 
  -6   6  12        7.19        6.06      4.42 o 
  -5   6  12        1.94        0.22      3.00 o 
  -4   6  12       20.68       17.74      4.20 o 
  -3   6  12       30.66       28.49      4.64 o 
  -2   6  12      193.32      309.52     42.94 o 
  -1   6  12      146.66      154.29      7.86 o 
   0   6  12       96.84      100.36      6.72 o 
   1   6  12      250.99      254.91     11.64 o 
   2   6  12       27.89       27.40      5.24 o 
   3   6  12       53.29       43.34      6.82 o 
   4   6  12       12.56        5.13      5.24 o 
  -6   7  12       11.55       11.73      4.80 o 
  -5   7  12        8.27        5.57      3.17 o 
  -4   7  12        0.39       -0.05      2.95 o 
  -3   7  12       17.71       12.61      3.82 o 
  -2   7  12       11.48       15.55      3.82 o 
  -1   7  12       84.63      106.52      6.55 o 
   0   7  12      243.73      292.76     11.37 o 
   1   7  12       31.12       35.32      5.62 o 
   2   7  12      107.20       99.98      8.46 o 
   3   7  12       12.96       10.42      4.80 o 
   4   7  12        1.71        1.15      4.58 o 
  -6   8  12        0.83        0.05      3.49 o 
  -5   8  12        9.15        6.00      3.17 o 
  -4   8  12        9.25        4.53      3.55 o 
  -3   8  12       34.69       33.90      4.59 o 
  -2   8  12       23.44       26.75      4.37 o 
  -1   8  12      533.57      577.49     15.16 o 
   0   8  12       15.44       21.50      4.48 o 
   1   8  12      191.83      192.82     10.54 o 
   2   8  12        9.70       12.06      4.42 o 
   3   8  12        0.30       -3.22      3.55 o 
   4   8  12        2.73        3.66      5.35 o 
  -5   9  12       10.85        9.93      3.77 o 
  -4   9  12       38.50       33.46      4.80 o 
  -3   9  12        5.08        4.64      3.11 o 
  -2   9  12        5.28        5.02      3.17 o 
  -1   9  12       48.84       49.73      5.13 o 
   0   9  12      168.53      185.37      9.83 o 
   1   9  12      166.12      194.92     11.09 o 
   2   9  12       25.13       26.64      5.62 o 
   3   9  12        3.43        4.64      5.13 o 
   4   9  12        8.76        3.44      5.29 o 
  -5  10  12        9.92        6.44      3.98 o 
  -4  10  12        2.27        0.82      3.00 o 
  -3  10  12        6.39        9.77      3.87 o 
  -2  10  12       49.29       60.76      6.00 o 
  -1  10  12       73.25       75.50      6.44 o 
   0  10  12       14.84       27.67      5.13 o 
   1  10  12        4.18        9.33      4.64 o 
   2  10  12       44.52       47.22      7.04 o 
   3  10  12        5.05        3.55      5.18 o 
  -5  11  12        4.58        5.84      3.98 o 
  -4  11  12        0.79        1.15      3.27 o 
  -3  11  12       12.20        8.51      3.66 o 
  -2  11  12        6.46       12.93      4.37 o 
  -1  11  12       33.14       38.21      5.40 o 
   0  11  12      135.32      163.49     10.10 o 
   1  11  12       19.84       30.73      6.66 o 
   2  11  12       10.00       12.77      5.13 o 
   3  11  12        3.37        3.77      6.00 o 
  -4  12  12        0.90        0.44      3.66 o 
  -3  12  12       29.76       36.35      5.19 o 
  -2  12  12        4.38        7.59      4.15 o 
  -1  12  12       38.94       51.36      6.77 o 
   0  12  12       22.40       35.10      6.39 o 
   1  12  12       17.25       27.56      6.39 o 
   2  12  12       17.09       24.01      6.49 o 
   3  12  12        0.93        1.36      5.89 o 
  -4  13  12        6.43       13.75      4.37 o 
  -3  13  12       14.33       23.09      5.24 o 
  -2  13  12       10.78       14.24      5.13 o 
  -1  13  12        0.70        3.11      4.58 o 
   0  13  12        7.55        9.28      5.13 o 
   1  13  12       27.52       39.30      7.59 o 
   2  13  12        4.70        7.97      5.79 o 
  -3  14  12        7.33       12.39      4.75 o 
  -2  14  12        9.48       14.46      5.51 o 
  -1  14  12        9.57       15.61      5.57 o 
   0  14  12        1.61        6.06      5.57 o 
   1  14  12        4.11        6.44      5.89 o 
  -1  15  12        3.14        8.73      5.79 o 
   0  15  12       12.10       30.24      6.99 o 
  -2 -14  13       26.29       28.82      5.95 o 
  -1 -14  13       13.87       17.36      5.24 o 
   0 -14  13        7.33       11.27      3.50 o 
  -3 -13  13        5.99        7.75      4.26 o 
  -2 -13  13        0.72        2.67      3.87 o 
  -1 -13  13       49.64       66.54      7.91 o 
   0 -13  13       18.17       20.92      4.07 o 
   1 -13  13       14.19       16.91      3.48 o 
  -4 -12  13        5.92        2.78      2.67 o 
  -3 -12  13        4.01        4.97      3.49 o 
  -2 -12  13       27.93       23.85      5.24 o 
  -1 -12  13       33.68       26.09      5.40 o 
   0 -12  13       23.49       23.91      6.17 o 
   1 -12  13       80.49       71.72     17.58 o 
   2 -12  13       25.24       19.66      3.82 o 
  -4 -11  13        2.97        4.37      3.11 o 
  -3 -11  13       27.82       27.18      4.53 o 
  -2 -11  13       34.40       38.21      5.79 o 
  -1 -11  13      122.30      129.63      9.83 o 
   0 -11  13        5.42        3.44      4.64 o 
   1 -11  13        0.44        0.34      2.86 o 
   2 -11  13       19.47       13.12      3.09 o 
   3 -11  13        2.43        3.38      4.15 o 
  -5 -10  13        4.74        1.86      2.13 o 
  -4 -10  13       20.54       16.37      3.49 o 
  -3 -10  13       15.42       18.94      4.20 o 
  -2 -10  13       65.07       75.39      7.37 o 
  -1 -10  13       13.90       18.94      5.08 o 
   0 -10  13      105.58       86.70      8.19 o 
   1 -10  13       20.15       14.74      4.75 o 
   2 -10  13        7.84        7.51      3.88 o 
   3 -10  13        5.46        7.10      4.48 o 
  -5  -9  13        2.34        1.64      2.07 o 
  -4  -9  13       37.77       28.33      3.98 o 
  -3  -9  13        0.92       -0.38      3.98 o 
  -2  -9  13        6.58        7.75      4.04 o 
  -1  -9  13       45.22       56.33      6.71 o 
   0  -9  13       87.91       89.76      8.19 o 
   1  -9  13        9.52       13.48      4.64 o 
   2  -9  13       35.78       28.44      6.00 o 
   3  -9  13        4.29        2.29      3.66 o 
  -5  -8  13        5.89        1.47      2.24 o 
  -4  -8  13       18.61       16.92      3.71 o 
  -3  -8  13       32.35       31.33      5.19 o 
  -2  -8  13       35.63       43.01      5.57 o 
  -1  -8  13       59.85       60.81      6.50 o 
   0  -8  13       59.53       53.88      6.44 o 
   1  -8  13      251.17      215.59     11.75 o 
   2  -8  13      100.86       72.02      7.97 o 
   3  -8  13        3.13        0.16      3.44 o 
   4  -8  13        3.74        0.55      3.82 o 
  -6  -7  13        1.42        1.58      2.29 o 
  -5  -7  13        0.42       -1.58      2.07 o 
  -4  -7  13       38.06       27.67      4.20 o 
  -3  -7  13       11.94       12.88      3.60 o 
  -2  -7  13       53.70       68.18      6.61 o 
  -1  -7  13       26.57       29.26      5.29 o 
   0  -7  13      191.57      154.04      9.12 o 
   1  -7  13       87.19       74.47      7.21 o 
   2  -7  13       66.31       51.48      6.77 o 
   3  -7  13        1.51       -2.18      3.22 o 
   4  -7  13        6.07        4.80      4.91 o 
  -6  -6  13       22.35       16.59      3.77 o 
  -5  -6  13        0.30       -1.26      2.02 o 
  -4  -6  13       29.30       23.42      3.98 o 
  -3  -6  13        7.91        1.91      3.06 o 
  -2  -6  13      165.76      160.80      9.01 o 
  -1  -6  13        4.43        6.55      4.20 o 
   0  -6  13      127.66      132.59      8.52 o 
   1  -6  13      158.12      120.37      8.57 o 
   2  -6  13       50.50       34.72      5.79 o 
   3  -6  13        3.48       -1.47      3.22 o 
   4  -6  13       39.79       34.44      6.93 o 
  -6  -5  13       18.55       13.37      3.71 o 
  -5  -5  13       21.13       17.30      3.66 o 
  -4  -5  13        0.25        1.47      2.89 o 
  -3  -5  13       19.52       17.85      4.20 o 
  -2  -5  13        3.25       18.06      5.68 o 
  -1  -5  13        7.71        5.79      3.77 o 
   0  -5  13       57.11       78.12      6.82 o 
   1  -5  13      398.13      341.96     13.61 o 
   2  -5  13      248.08      192.37     11.64 o 
   3  -5  13       17.18       14.14      4.64 o 
   4  -5  13        7.75        8.84      5.40 o 
  -6  -4  13       17.77       10.15      3.66 o 
  -5  -4  13       28.95       18.50      3.60 o 
  -4  -4  13       17.63       19.05      4.09 o 
  -3  -4  13      130.67      131.66      8.68 o 
  -2  -4  13      851.54      944.99     21.27 o 
  -1  -4  13      180.02      190.32      9.72 o 
   0  -4  13        1.62        2.29      2.95 o 
   1  -4  13      152.25      165.76      9.56 o 
   2  -4  13       32.62       21.78      3.66 o 
   3  -4  13      121.02       93.81      6.55 o 
   4  -4  13       40.98       40.88      5.68 o 
  -6  -3  13        8.99        8.30      3.88 o 
  -5  -3  13        3.90        4.09      2.89 o 
  -4  -3  13      107.30       87.20      6.93 o 
  -3  -3  13      204.41      211.74     11.04 o 
  -2  -3  13       79.99       95.87      7.32 o 
  -1  -3  13       62.97       66.06      5.95 o 
   0  -3  13      190.93      176.13      9.29 o 
   1  -3  13       54.45       45.64      3.55 o 
   2  -3  13      340.19      301.29      9.84 o 
   3  -3  13      226.56      206.88      9.61 o 
   4  -3  13       95.03       90.47      7.59 o 
   5  -3  13        5.15        1.80      4.48 o 
  -6  -2  13       13.29       15.66      4.97 o 
  -5  -2  13       49.89       42.03      5.57 o 
  -4  -2  13       68.85       64.86      4.48 o 
  -3  -2  13      251.42      276.55     11.58 o 
  -2  -2  13       75.36       91.12      4.42 o 
  -1  -2  13       87.06       82.94      3.77 o 
   0  -2  13      233.31      236.60      6.56 o 
   1  -2  13       43.20       39.69      3.44 o 
   2  -2  13       27.31       22.32      3.55 o 
   3  -2  13       25.28       29.75      4.80 o 
   4  -2  13      170.05      181.64     10.76 o 
   5  -2  13       16.50       24.12      8.51 o 
  -6  -1  13        8.56        7.31      4.91 o 
  -5  -1  13        0.77        1.69      2.62 o 
  -4  -1  13      131.11      107.63      5.57 o 
  -3  -1  13      270.43      320.62      9.62 o 
  -2  -1  13       24.06       30.02      3.06 o 
  -1  -1  13       67.19       77.96      3.88 o 
   0  -1  13      154.56      155.51      5.30 o 
   1  -1  13       43.57       38.43      3.38 o 
   2  -1  13      142.19      109.33      6.34 o 
   3  -1  13      157.52      132.38      7.92 o 
   4  -1  13       57.77       49.29      8.68 o 
   5  -1  13       54.31       51.75     10.21 o 
  -6   0  13        0.14       -1.26      4.58 o 
  -5   0  13       98.34       72.83      7.53 o 
  -4   0  13      204.07      183.98      7.16 o 
  -3   0  13       21.43       21.51      3.33 o 
  -2   0  13        1.20        1.09      1.86 o 
  -1   0  13       68.29       70.16      3.88 o 
   0   0  13       21.53       17.96      2.18 o 
   1   0  13       25.37       21.01      2.89 o 
   2   0  13        0.14       -1.86      2.29 o 
   3   0  13       50.83       33.68      7.04 o 
   4   0  13       65.79       52.90      9.23 o 
   5   0  13        0.00        4.58      6.77 o 
  -6   1  13        8.53        4.75      4.69 o 
  -5   1  13        0.78        4.42      4.20 o 
  -4   1  13      131.25      115.99      5.95 o 
  -3   1  13      270.50      304.56      8.80 o 
  -2   1  13       24.05       27.67      2.95 o 
  -1   1  13       67.13       83.48      4.20 o 
   0   1  13      154.41      144.36      4.92 o 
   1   1  13       43.52       35.32      4.04 o 
   2   1  13      142.18      128.07      6.72 o 
   3   1  13      157.55      145.27     11.85 o 
   4   1  13       57.85       53.01      9.28 o 
   5   1  13       54.39       67.41     11.57 o 
  -6   2  13       13.30       14.41      5.24 o 
  -5   2  13       50.05       38.87      5.73 o 
  -4   2  13       68.79       61.80      6.55 o 
  -3   2  13      251.22      237.64      8.03 o 
  -2   2  13       75.61       92.71      4.80 o 
  -1   2  13       87.21       88.51      4.20 o 
   0   2  13      233.31      248.41      6.39 o 
   1   2  13       43.17       46.78      5.40 o 
   2   2  13       27.28       20.25      5.13 o 
   3   2  13       25.31       24.94      6.22 o 
   4   2  13      170.01      160.56     14.09 o 
   5   2  13       16.50       23.41      8.13 o 
  -6   3  13        8.98        2.13      4.26 o 
  -5   3  13        3.90        3.66      3.71 o 
  -4   3  13      107.27      102.87      8.14 o 
  -3   3  13      204.41      220.48      7.87 o 
  -2   3  13       79.88      111.93      5.35 o 
  -1   3  13       62.91       74.36      3.99 o 
   0   3  13      190.94      196.78      5.68 o 
   1   3  13       54.46       60.21      6.11 o 
   2   3  13      340.18      307.96     14.10 o 
   3   3  13      226.34      220.42     14.37 o 
   4   3  13       94.92       87.95     10.70 o 
   5   3  13        5.11        5.02      6.60 o 
  -6   4  13       17.80       11.35      4.69 o 
  -5   4  13       28.94       19.60      5.02 o 
  -4   4  13       17.65       18.39      4.48 o 
  -3   4  13      130.68      139.69      6.39 o 
  -2   4  13      851.58      931.12     32.28 o 
  -1   4  13      179.89      183.82      5.74 o 
   0   4  13        1.62        0.05      3.00 o 
   1   4  13      152.49      176.03      9.67 o 
   2   4  13       32.66       20.58      5.13 o 
   3   4  13      121.27      100.31      9.94 o 
   4   4  13       40.95       41.48      7.97 o 
  -6   5  13       18.56       10.81      4.64 o 
  -5   5  13       21.16       19.70      4.64 o 
  -4   5  13        0.24       -1.04      3.06 o 
  -3   5  13       19.72       20.19      4.26 o 
  -2   5  13        3.24        6.93      2.67 o 
  -1   5  13        7.78        7.10      3.11 o 
   0   5  13       57.09       80.96      6.61 o 
   1   5  13      397.95      417.14     14.71 o 
   2   5  13      248.04      209.75     11.53 o 
   3   5  13       17.17       14.03      5.13 o 
   4   5  13        7.77        8.90      5.40 o 
  -6   6  13       22.36       17.41      4.75 o 
  -5   6  13        0.30       -2.07      2.67 o 
  -4   6  13       29.33       30.40      4.80 o 
  -3   6  13        7.91        8.84      3.27 o 
  -2   6  13      165.65      172.27      8.41 o 
  -1   6  13        4.45        6.44      3.22 o 
   0   6  13      127.66      148.26      8.68 o 
   1   6  13      158.18      162.75      9.94 o 
   2   6  13       50.41       37.83      5.95 o 
   3   6  13        3.46        1.80      4.26 o 
   4   6  13       39.76       26.25      7.10 o 
  -6   7  13        1.41       -4.48      3.17 o 
  -5   7  13        0.43        0.93      2.95 o 
  -4   7  13       38.04       28.11      4.48 o 
  -3   7  13       11.95       12.61      3.49 o 
  -2   7  13       53.64       58.30      5.57 o 
  -1   7  13       26.57       26.85      4.37 o 
   0   7  13      191.53      191.95     10.11 o 
   1   7  13       87.19      105.86      8.57 o 
   2   7  13       66.40       62.29      7.32 o 
   3   7  13        1.50       -0.93      4.37 o 
   4   7  13        6.04        6.28      6.11 o 
  -5   8  13        5.90        5.29      3.17 o 
  -4   8  13       18.62       15.17      3.60 o 
  -3   8  13       32.33       25.98      4.37 o 
  -2   8  13       35.61       41.98      5.24 o 
  -1   8  13       59.86       71.95      6.39 o 
   0   8  13       59.46       66.22      6.77 o 
   1   8  13      251.19      296.56     13.93 o 
   2   8  13      101.07       86.98      8.52 o 
   3   8  13        3.14        3.93      4.64 o 
   4   8  13        3.74        0.71      4.97 o 
  -5   9  13        2.34        2.84      3.00 o 
  -4   9  13       37.80       27.56      4.37 o 
  -3   9  13        0.91        1.96      3.06 o 
  -2   9  13        6.61        8.57      3.66 o 
  -1   9  13       45.24       49.78      5.90 o 
   0   9  13       87.84       99.53      8.19 o 
   1   9  13        9.50       18.39      5.18 o 
   2   9  13       35.64       38.32      6.50 o 
   3   9  13        4.29        2.02      4.75 o 
  -5  10  13        4.75        4.31      3.44 o 
  -4  10  13       20.57       20.63      4.48 o 
  -3  10  13       15.43       13.64      3.71 o 
  -2  10  13       65.05       69.77      6.61 o 
  -1  10  13       13.90       17.63      4.86 o 
   0  10  13      105.61      115.53      8.74 o 
   1  10  13       20.19       25.93      6.17 o 
   2  10  13        7.86        5.13      5.02 o 
   3  10  13        5.47       10.48      6.06 o 
  -4  11  13        2.97        2.46      3.60 o 
  -3  11  13       27.86       25.11      4.64 o 
  -2  11  13       34.36       39.03      5.40 o 
  -1  11  13      122.42      159.55     10.21 o 
   0  11  13        5.41        8.13      4.75 o 
   1  11  13        0.43        2.40      5.02 o 
   2  11  13       19.49       20.36      6.39 o 
   3  11  13        2.44        1.09      5.62 o 
  -4  12  13        5.92        3.11      3.11 o 
  -3  12  13        4.02        7.42      3.93 o 
  -2  12  13       27.94       27.95      5.35 o 
  -1  12  13       33.60       46.89      6.77 o 
   0  12  13       23.44       34.82      6.44 o 
   1  12  13       80.48      115.52     10.86 o 
   2  12  13       25.24       34.71      7.53 o 
  -3  13  13        5.99        7.53      3.93 o 
  -2  13  13        0.72        0.71      4.48 o 
  -1  13  13       49.66       72.38      8.08 o 
   0  13  13       18.15       33.73      6.60 o 
   1  13  13       14.18       27.07      7.10 o 
  -2  14  13       26.30       38.64      6.00 o 
  -1  14  13       13.91       22.38      6.33 o 
   0  14  13        7.34       15.45      6.11 o 
  -2 -13  14        1.81        5.62      4.20 o 
  -1 -13  14        1.21        4.04      4.86 o 
   0 -13  14       14.99       20.69      6.22 o 
   1 -13  14        5.99        8.63      3.66 o 
  -3 -12  14       10.92       14.41      4.64 o 
  -2 -12  14        9.02        9.82      4.48 o 
  -1 -12  14       16.77       14.19      5.46 o 
   0 -12  14        1.22        3.49      4.86 o 
   1 -12  14       24.68       22.65      6.00 o 
  -4 -11  14       13.25        9.44      3.00 o 
  -3 -11  14        0.22        0.22      3.38 o 
  -2 -11  14       28.64       26.69      5.51 o 
  -1 -11  14       16.91       14.79      5.29 o 
   0 -11  14       43.17       49.29      7.86 o 
   1 -11  14       49.36       34.77      6.00 o 
   2 -11  14       19.37       14.35      5.24 o 
  -4 -10  14       12.63       12.55      3.98 o 
  -3 -10  14       49.39       56.66      6.06 o 
  -2 -10  14      124.52      158.46     10.27 o 
  -1 -10  14        8.06       11.95      5.08 o 
   0 -10  14       26.53       31.38      6.11 o 
   1 -10  14        2.30        2.29      3.87 o 
   2 -10  14       26.20       18.45      5.24 o 
   3 -10  14        3.07        1.47      4.15 o 
  -5  -9  14        6.53        4.58      2.40 o 
  -4  -9  14        2.31        2.89      2.73 o 
  -3  -9  14       22.27       25.05      4.64 o 
  -2  -9  14       34.01       29.48      5.51 o 
  -1  -9  14       79.66       96.41      8.63 o 
   0  -9  14       66.21       71.84      7.92 o 
   1  -9  14       69.39       56.12      7.04 o 
   2  -9  14       81.33       68.08      8.19 o 
   3  -9  14       18.09       11.90      4.69 o 
  -5  -8  14        9.60        8.46      2.95 o 
  -4  -8  14        8.87        7.37      3.22 o 
  -3  -8  14       63.30       68.67      7.21 o 
  -2  -8  14       44.34       57.64      6.77 o 
  -1  -8  14      341.82      367.45     14.54 o 
   0  -8  14       63.38       66.38      7.53 o 
   1  -8  14       11.12        9.28      4.26 o 
   2  -8  14       55.29       42.80      6.77 o 
   3  -8  14        8.93        7.37      4.15 o 
  -5  -7  14        2.79       -1.15      2.24 o 
  -4  -7  14        8.70        6.71      3.17 o 
  -3  -7  14       78.47       82.38      7.26 o 
  -2  -7  14       88.16      101.11      8.03 o 
  -1  -7  14        4.25        5.46      4.26 o 
   0  -7  14      125.85      116.58      8.41 o 
   1  -7  14      162.95      127.41      9.45 o 
   2  -7  14       33.05       30.73      5.89 o 
   3  -7  14        5.23        6.55      4.09 o 
   4  -7  14        7.78        6.17      4.69 o 
  -6  -6  14        6.44        8.13      3.17 o 
  -5  -6  14        0.85        0.16      2.57 o 
  -4  -6  14        4.90        2.57      3.00 o 
  -3  -6  14       59.59       60.10      6.00 o 
  -2  -6  14      698.45      804.94     20.69 o 
  -1  -6  14       85.09       78.24      7.64 o 
   0  -6  14       75.32       73.98      7.10 o 
   1  -6  14       58.59       55.63      6.66 o 
   2  -6  14       17.60       11.19      4.48 o 
   3  -6  14       16.76       11.24      4.48 o 
   4  -6  14        2.28        2.02      4.86 o 
  -6  -5  14       12.99        9.39      3.38 o 
  -5  -5  14       40.18       26.53      4.09 o 
  -4  -5  14       34.54       20.52      4.15 o 
  -3  -5  14       31.85       27.18      4.91 o 
  -2  -5  14        9.12       14.14      5.29 o 
  -1  -5  14       90.29      114.17      8.52 o 
   0  -5  14        2.95        5.13      4.04 o 
   1  -5  14       32.05       29.09      5.68 o 
   2  -5  14      205.11      182.82     11.74 o 
   3  -5  14      131.59       93.81      9.34 o 
   4  -5  14        3.12        2.29      5.24 o 
  -6  -4  14       16.61       12.50      3.88 o 
  -5  -4  14       39.84       24.40      4.26 o 
  -4  -4  14       18.46        9.88      3.98 o 
  -3  -4  14       28.66       25.87      5.02 o 
  -2  -4  14       42.61       60.92      6.99 o 
  -1  -4  14       57.97       58.36      6.33 o 
   0  -4  14      176.26      196.97     10.27 o 
   1  -4  14        7.07        8.19      4.31 o 
   2  -4  14        7.54       12.28      4.53 o 
   3  -4  14       37.68       39.68      7.04 o 
   4  -4  14       12.62        9.01      5.62 o 
  -6  -3  14        3.57        2.57      3.38 o 
  -5  -3  14        2.60        4.53      2.95 o 
  -4  -3  14       53.14       42.63      5.68 o 
  -3  -3  14       59.92       69.99      7.10 o 
  -2  -3  14       89.86       96.37      7.70 o 
  -1  -3  14      139.98      144.83      8.63 o 
   0  -3  14      203.29      189.84      9.67 o 
   1  -3  14       42.50       38.32      3.60 o 
   2  -3  14      143.48      122.22      6.83 o 
   3  -3  14       10.25        9.93      3.71 o 
   4  -3  14       10.40       10.59      4.20 o 
  -6  -2  14        6.00        3.49      3.93 o 
  -5  -2  14       31.16       25.27      4.69 o 
  -4  -2  14       93.70       87.52      7.59 o 
  -3  -2  14      452.42      487.45     16.90 o 
  -2  -2  14       18.53       16.10      2.57 o 
  -1  -2  14      128.89      113.15      4.70 o 
   0  -2  14       67.46       60.38      3.82 o 
   1  -2  14       11.41        8.68      2.78 o 
   2  -2  14      101.09       89.54      6.12 o 
   3  -2  14       53.38       46.67      5.68 o 
   4  -2  14        1.08        2.07      5.57 o 
  -6  -1  14        2.20        0.82      3.82 o 
  -5  -1  14       49.48       47.54      4.59 o 
  -4  -1  14      148.64      142.15      7.26 o 
  -3  -1  14       20.11       25.11      3.60 o 
  -2  -1  14       25.16       25.49      2.89 o 
  -1  -1  14      140.84      169.25      5.68 o 
   0  -1  14      279.01      282.38      7.54 o 
   1  -1  14        7.82        8.79      2.62 o 
   2  -1  14        2.51        4.20      3.00 o 
   3  -1  14      262.24      248.31     11.69 o 
   4  -1  14       24.25       26.80      7.86 o 
  -6   0  14       14.22       12.28      5.62 o 
  -5   0  14       39.72       34.28      4.15 o 
  -4   0  14       28.05       25.76      3.71 o 
  -3   0  14      458.30      553.44     11.49 o 
  -2   0  14       20.12       22.60      2.84 o 
  -1   0  14      106.87      100.91      4.53 o 
   0   0  14      330.19      403.43      9.18 o 
   1   0  14      100.28       76.50      4.75 o 
   2   0  14      106.06       91.08      6.01 o 
   3   0  14      196.05      166.81     12.29 o 
   4   0  14        0.01       -3.49      5.51 o 
  -6   1  14        2.20       -1.31      4.42 o 
  -5   1  14       49.46       43.94      4.53 o 
  -4   1  14      148.43      150.23      7.04 o 
  -3   1  14       20.14       21.45      3.33 o 
  -2   1  14       25.05       28.16      3.44 o 
  -1   1  14      140.89      169.58      5.79 o 
   0   1  14      279.17      279.60      7.43 o 
   1   1  14        7.80        6.55      2.13 o 
   2   1  14        2.54       -2.29      3.82 o 
   3   1  14      262.38      249.35     15.63 o 
   4   1  14       24.31       18.07      7.10 o 
  -6   2  14        5.99        5.18      4.42 o 
  -5   2  14       31.20       24.40      4.80 o 
  -4   2  14       93.65       93.42      5.73 o 
  -3   2  14      452.94      489.42     10.94 o 
  -2   2  14       18.52       17.85      3.33 o 
  -1   2  14      128.72      142.21      6.17 o 
   0   2  14       67.44       66.71      4.09 o 
   1   2  14       11.45        8.51      4.15 o 
   2   2  14      100.97       71.58      8.14 o 
   3   2  14       53.50       47.22      7.81 o 
   4   2  14        1.10        7.91      6.82 o 
  -6   3  14        3.57       -1.20      4.26 o 
  -5   3  14        2.59        0.00      3.22 o 
  -4   3  14       53.24       48.75      4.53 o 
  -3   3  14       60.01       73.59      4.91 o 
  -2   3  14       89.73      106.03      5.46 o 
  -1   3  14      139.98      195.19     10.98 o 
   0   3  14      203.28      210.27     10.22 o 
   1   3  14       42.54       35.43      5.90 o 
   2   3  14      143.39      130.57     10.27 o 
   3   3  14       10.22        9.33      5.29 o 
   4   3  14       10.36        6.17      6.28 o 
  -6   4  14       16.64       16.48      5.08 o 
  -5   4  14       39.84       34.55      5.51 o 
  -4   4  14       18.45       19.43      4.86 o 
  -3   4  14       28.72       26.15      3.49 o 
  -2   4  14       42.63       55.68      4.64 o 
  -1   4  14       58.03       64.20      6.17 o 
   0   4  14      176.15      202.37      9.94 o 
   1   4  14        7.16        8.95      4.31 o 
   2   4  14        7.48        7.86      4.37 o 
   3   4  14       37.77       35.81      7.21 o 
   4   4  14       12.65       19.48      6.49 o 
  -6   5  14       12.99       10.26      4.37 o 
  -5   5  14       40.12       36.68      5.68 o 
  -4   5  14       34.49       21.72      4.26 o 
  -3   5  14       31.73       32.70      3.88 o 
  -2   5  14        9.11       12.39      4.09 o 
  -1   5  14       90.23      116.02      7.70 o 
   0   5  14        2.97        6.33      3.82 o 
   1   5  14       31.89       40.45      5.95 o 
   2   5  14      205.16      172.12     11.25 o 
   3   5  14      131.65      105.44     10.21 o 
   4   5  14        3.13       -1.53      4.58 o 
  -6   6  14        6.44        4.91      3.55 o 
  -5   6  14        0.85       -0.44      3.49 o 
  -4   6  14        4.90        3.27      3.11 o 
  -3   6  14       59.69       66.71      6.11 o 
  -2   6  14      698.64      834.56     19.22 o 
  -1   6  14       85.11       84.68      7.10 o 
   0   6  14       75.55       89.21      7.37 o 
   1   6  14       58.47       62.01      7.10 o 
   2   6  14       17.59       16.26      5.35 o 
   3   6  14       16.70       14.14      5.62 o 
   4   6  14        2.29        4.09      5.62 o 
  -5   7  14        2.80        1.20      2.84 o 
  -4   7  14        8.73        7.53      3.71 o 
  -3   7  14       78.52       73.32      6.22 o 
  -2   7  14       88.26      106.46      7.48 o 
  -1   7  14        4.29       11.62      4.26 o 
   0   7  14      125.82      146.51      9.50 o 
   1   7  14      162.88      162.04     10.54 o 
   2   7  14       33.06       24.73      5.68 o 
   3   7  14        5.21        3.27      5.02 o 
   4   7  14        7.76        6.99      5.89 o 
  -5   8  14        9.59        8.46      3.60 o 
  -4   8  14        8.87        7.59      3.49 o 
  -3   8  14       63.31       56.50      5.57 o 
  -2   8  14       44.32       54.37      5.73 o 
  -1   8  14      341.72      407.68     14.87 o 
   0   8  14       63.53       68.95      7.42 o 
   1   8  14       11.13       13.10      4.97 o 
   2   8  14       55.33       44.05      7.04 o 
   3   8  14        8.94        4.86      5.35 o 
  -5   9  14        6.50        6.44      3.17 o 
  -4   9  14        2.31        4.58      2.78 o 
  -3   9  14       22.26       22.60      4.09 o 
  -2   9  14       34.04       34.11      4.97 o 
  -1   9  14       79.73      100.45      8.19 o 
   0   9  14       66.16       87.02      8.24 o 
   1   9  14       69.42       75.12      8.30 o 
   2   9  14       81.40       86.26      9.44 o 
   3   9  14       18.10       19.65      6.60 o 
  -4  10  14       12.67       12.28      3.49 o 
  -3  10  14       49.40       62.12      6.17 o 
  -2  10  14      124.61      166.87      9.61 o 
  -1  10  14        8.04       13.48      4.80 o 
   0  10  14       26.47       32.64      6.00 o 
   1  10  14        2.28        2.35      4.80 o 
   2  10  14       26.12       20.85      6.22 o 
   3  10  14        3.08        0.16      5.35 o 
  -4  11  14       13.25       15.34      3.98 o 
  -3  11  14        0.22        2.07      3.33 o 
  -2  11  14       28.62       36.35      5.62 o 
  -1  11  14       16.94       20.09      5.24 o 
   0  11  14       43.17       50.65      7.10 o 
   1  11  14       49.41       57.10      8.24 o 
   2  11  14       19.39       20.96      6.49 o 
  -3  12  14       10.94       12.61      4.09 o 
  -2  12  14        9.00       13.15      4.86 o 
  -1  12  14       16.75       19.38      5.29 o 
   0  12  14        1.21       -1.09      4.26 o 
   1  12  14       24.69       29.96      6.88 o 
  -2  13  14        1.81        4.09      3.87 o 
  -1  13  14        1.21        8.24      5.02 o 
   0  13  14       14.97       21.50      6.39 o 
   1  13  14        5.96        5.08      5.68 o 
  -1 -13  15       10.61       13.10      5.24 o 
  -3 -12  15       13.12        9.39      4.20 o 
  -2 -12  15        0.60       -0.05      4.15 o 
  -1 -12  15        2.29        7.64      5.46 o 
   0 -12  15        0.90        1.64      4.91 o 
   1 -12  15       20.86       18.99      5.89 o 
  -3 -11  15        6.70        7.15      3.93 o 
  -2 -11  15       73.82       75.55      7.64 o 
  -1 -11  15        4.98        5.24      4.58 o 
   0 -11  15       17.07       15.61      5.95 o 
   1 -11  15       25.39       23.85      5.79 o 
  -4 -10  15       10.46        9.17      3.49 o 
  -3 -10  15       17.11       16.59      4.42 o 
  -2 -10  15        4.80        9.50      4.48 o 
  -1 -10  15       12.36       13.43      5.46 o 
   0 -10  15        1.24        2.46      4.53 o 
   1 -10  15       36.99       31.88      6.00 o 
   2 -10  15        6.86        4.86      4.53 o 
  -4  -9  15        5.83        4.64      3.27 o 
  -3  -9  15       14.87       14.52      4.31 o 
  -2  -9  15       22.76       35.20      6.33 o 
  -1  -9  15      171.61      187.87     11.96 o 
   0  -9  15       44.46       40.78      6.66 o 
   1  -9  15       77.64       63.22      7.70 o 
   2  -9  15        4.59        7.37      5.13 o 
  -5  -8  15        3.71        1.80      2.73 o 
  -4  -8  15        5.15        6.06      3.11 o 
  -3  -8  15       24.18       21.89      4.69 o 
  -2  -8  15       99.68      107.39      8.68 o 
  -1  -8  15        7.81       13.70      5.35 o 
   0  -8  15       28.37       26.09      6.11 o 
   1  -8  15       32.00       22.32      5.46 o 
   2  -8  15        2.38        3.11      4.53 o 
   3  -8  15        4.98        0.87      3.98 o 
  -5  -7  15        3.46        1.64      2.51 o 
  -4  -7  15       16.67       15.77      3.82 o 
  -3  -7  15       44.65       53.11      7.04 o 
  -2  -7  15       28.23       43.07      6.44 o 
  -1  -7  15      309.93      328.92     14.04 o 
   0  -7  15       56.37       57.59      7.15 o 
   1  -7  15        6.74        9.77      4.37 o 
   2  -7  15       22.65       24.34      5.68 o 
   3  -7  15       12.13        9.82      4.75 o 
  -5  -6  15       14.22        7.20      3.06 o 
  -4  -6  15       19.19       14.52      3.82 o 
  -3  -6  15       17.14       12.44      4.20 o 
  -2  -6  15       52.58       57.21      6.88 o 
  -1  -6  15       53.86       59.01      7.15 o 
   0  -6  15       39.35       34.66      5.95 o 
   1  -6  15       81.21       66.33      7.26 o 
   2  -6  15       63.36       53.33      7.15 o 
   3  -6  15        7.63        3.22      4.15 o 
  -5  -5  15       37.26       18.83      3.98 o 
  -4  -5  15        5.55        5.95      3.38 o 
  -3  -5  15       31.47       30.02      5.24 o 
  -2  -5  15      359.05      397.61     15.03 o 
  -1  -5  15      294.81      386.25     15.52 o 
   0  -5  15      199.05      209.76     11.09 o 
   1  -5  15      136.12      121.94      9.23 o 
   2  -5  15       11.41        9.50      4.37 o 
   3  -5  15        7.52        6.06      4.69 o 
   4  -5  15        5.89        3.66      5.18 o 
  -6  -4  15        3.28        1.20      3.00 o 
  -5  -4  15        1.11        1.64      3.00 o 
  -4  -4  15        2.70        0.65      3.11 o 
  -3  -4  15       69.05       73.26      7.37 o 
  -2  -4  15      268.43      348.56     14.81 o 
  -1  -4  15      164.06      210.49     11.41 o 
   0  -4  15      413.76      428.51     15.58 o 
   1  -4  15       12.84       11.02      4.86 o 
   2  -4  15       24.58       20.14      5.19 o 
   3  -4  15        2.78        3.38      4.58 o 
   4  -4  15       16.54       14.19      6.55 o 
  -6  -3  15        6.00        4.86      3.60 o 
  -5  -3  15        4.60        2.62      3.22 o 
  -4  -3  15       39.94       43.45      6.06 o 
  -3  -3  15        0.20        2.78      4.53 o 
  -2  -3  15       17.90       18.34      6.88 o 
  -1  -3  15      110.64      130.07      8.85 o 
   0  -3  15       68.61       78.61      7.26 o 
   1  -3  15      233.79      191.54     10.98 o 
   2  -3  15      143.49      120.25      9.99 o 
   3  -3  15       24.61       21.72      4.42 o 
   4  -3  15       21.91       21.89      4.91 o 
  -6  -2  15        5.58        1.80      3.77 o 
  -5  -2  15        8.89       10.04      3.82 o 
  -4  -2  15       93.87       79.28      7.59 o 
  -3  -2  15      599.19      630.76     19.81 o 
  -2  -2  15       25.42       32.53      5.51 o 
  -1  -2  15       68.70       84.29      7.37 o 
   0  -2  15      338.90      328.73      9.68 o 
   1  -2  15      619.55      555.20     12.64 o 
   2  -2  15       24.72       17.68      3.77 o 
   3  -2  15       10.44       13.92      4.15 o 
   4  -2  15       16.84       22.65      7.86 o 
  -6  -1  15        5.53        1.58      4.53 o 
  -5  -1  15       26.96       25.76      5.08 o 
  -4  -1  15      117.32       97.14      8.79 o 
  -3  -1  15        8.48       11.46      3.06 o 
  -2  -1  15        1.17       -0.98      1.91 o 
  -1  -1  15      227.91      265.58      7.43 o 
   0  -1  15      159.55      184.22      6.83 o 
   1  -1  15       98.05       85.67      5.35 o 
   2  -1  15       57.32       47.16      4.97 o 
   3  -1  15        0.79        1.75      5.13 o 
  -6   0  15        1.44       -1.26      3.87 o 
  -5   0  15       32.04       34.93      4.37 o 
  -4   0  15       51.75       49.73      4.42 o 
  -3   0  15       45.40       49.67      4.20 o 
  -2   0  15        3.63       -0.27      2.57 o 
  -1   0  15       45.35       46.95      3.82 o 
   0   0  15       74.64       88.55      5.02 o 
   1   0  15       11.68       11.90      3.17 o 
   2   0  15       13.68       11.30      5.19 o 
   3   0  15        6.60        1.04      4.31 o 
   4   0  15       42.14       43.34      8.95 o 
  -6   1  15        5.52        4.69      3.38 o 
  -5   1  15       26.98       31.55      4.26 o 
  -4   1  15      117.23      108.71      5.90 o 
  -3   1  15        8.42       13.54      3.17 o 
  -2   1  15        1.20       -0.82      2.57 o 
  -1   1  15      228.03      289.73      8.03 o 
   0   1  15      159.50      193.72      6.83 o 
   1   1  15       97.95       97.95      8.46 o 
   2   1  15       57.31       41.43      6.82 o 
   3   1  15        0.78        2.13      4.97 o 
   4   1  15       19.39       12.23      7.31 o 
  -6   2  15        5.58        5.13      5.08 o 
  -5   2  15        8.90        8.19      3.17 o 
  -4   2  15       93.81       90.90      5.51 o 
  -3   2  15      598.84      651.88     13.52 o 
  -2   2  15       25.49       29.31      3.66 o 
  -1   2  15       68.59       75.28      4.42 o 
   0   2  15      338.98      378.04     13.50 o 
   1   2  15      619.79      587.60     18.72 o 
   2   2  15       24.71       21.78      5.79 o 
   3   2  15       10.42        6.93      5.51 o 
   4   2  15       16.90       25.22      7.48 o 
  -6   3  15        6.01        4.20      4.04 o 
  -5   3  15        4.61        0.82      3.71 o 
  -4   3  15       39.86       49.56      4.64 o 
  -3   3  15        0.20        6.82      2.95 o 
  -2   3  15       17.97       22.27      3.38 o 
  -1   3  15      110.73      140.17      8.46 o 
   0   3  15       68.55       70.75      6.82 o 
   1   3  15      233.85      212.35     11.53 o 
   2   3  15      143.48      123.58     10.65 o 
   3   3  15       24.52       25.82      7.15 o 
   4   3  15       21.82       26.96      7.64 o 
  -6   4  15        3.29        0.93      3.77 o 
  -5   4  15        1.11        0.60      3.49 o 
  -4   4  15        2.68        1.75      2.89 o 
  -3   4  15       69.06       82.16      5.08 o 
  -2   4  15      268.54      348.61     12.24 o 
  -1   4  15      164.05      213.82     10.38 o 
   0   4  15      413.82      473.40     15.86 o 
   1   4  15       12.84       20.47      5.46 o 
   2   4  15       24.60       17.19      5.40 o 
   3   4  15        2.80        3.11      4.86 o 
   4   4  15       16.52       12.88      6.11 o 
  -5   5  15       37.24       28.06      5.08 o 
  -4   5  15        5.53        5.13      3.06 o 
  -3   5  15       31.50       37.94      3.93 o 
  -2   5  15      358.99      439.43     13.99 o 
  -1   5  15      295.01      372.15     13.61 o 
   0   5  15      199.22      227.73     11.58 o 
   1   5  15      136.16      148.86     10.48 o 
   2   5  15       11.33        8.73      4.80 o 
   3   5  15        7.51        7.04      4.97 o 
   4   5  15        5.92        3.44      5.24 o 
  -5   6  15       14.23       15.12      4.15 o 
  -4   6  15       19.17       14.52      4.09 o 
  -3   6  15       17.22       11.79      3.71 o 
  -2   6  15       52.59       56.55      6.00 o 
  -1   6  15       53.93       61.08      6.55 o 
   0   6  15       39.23       40.83      6.06 o 
   1   6  15       81.23       90.90      8.68 o 
   2   6  15       63.44       61.36      8.08 o 
   3   6  15        7.68        3.93      4.91 o 
  -5   7  15        3.46        3.27      3.06 o 
  -4   7  15       16.63       15.66      3.77 o 
  -3   7  15       44.64       44.54      5.35 o 
  -2   7  15       28.20       45.30      5.68 o 
  -1   7  15      309.82      343.79     13.61 o 
   0   7  15       56.35       68.51      7.37 o 
   1   7  15        6.71        2.67      4.31 o 
   2   7  15       22.63       21.56      5.79 o 
   3   7  15       12.07        6.66      5.40 o 
  -5   8  15        3.71        1.47      2.89 o 
  -4   8  15        5.17        6.93      2.95 o 
  -3   8  15       24.19       21.18      4.15 o 
  -2   8  15       99.73      125.96      8.35 o 
  -1   8  15        7.74       12.44      4.80 o 
   0   8  15       28.38       31.38      5.79 o 
   1   8  15       31.95       27.78      6.17 o 
   2   8  15        2.41        0.44      4.48 o 
   3   8  15        5.01        3.82      5.79 o 
  -4   9  15        5.83        6.06      3.06 o 
  -3   9  15       14.84       16.70      3.88 o 
  -2   9  15       22.79       27.13      5.13 o 
  -1   9  15      171.64      210.75     11.30 o 
   0   9  15       44.45       50.87      7.04 o 
   1   9  15       77.66       82.11      8.90 o 
   2   9  15        4.56        3.87      5.40 o 
  -4  10  15       10.48        9.44      3.38 o 
  -3  10  15       17.11       16.70      3.93 o 
  -2  10  15        4.80        4.15      4.09 o 
  -1  10  15       12.35       17.14      5.29 o 
   0  10  15        1.25        2.78      4.64 o 
   1  10  15       36.98       47.43      7.53 o 
   2  10  15        6.86        7.37      5.51 o 
  -3  11  15        6.68        8.30      4.04 o 
  -2  11  15       73.79       82.27      7.21 o 
  -1  11  15        5.01        9.39      4.64 o 
   0  11  15       17.08       19.38      5.89 o 
   1  11  15       25.31       25.22      6.82 o 
  -3  12  15       13.13       11.90      4.31 o 
  -2  12  15        0.60        0.44      3.55 o 
  -1  12  15        2.28        6.77      5.02 o 
   0  12  15        0.91       -0.98      5.24 o 
   1  12  15       20.87       40.66      7.59 o 
  -1  13  15       10.61       20.69      6.44 o 
  -1 -12  16       22.34       19.65      6.17 o 
  -3 -11  16       24.37       17.08      4.69 o 
  -2 -11  16        0.35        2.46      4.42 o 
  -1 -11  16        4.28        6.88      5.24 o 
   0 -11  16        5.67        8.24      5.84 o 
   1 -11  16        0.59        3.93      4.48 o 
  -3 -10  16        0.25        0.11      3.44 o 
  -2 -10  16       59.47       65.67      7.48 o 
  -1 -10  16       54.28       65.67      8.19 o 
   0 -10  16        0.32       -1.75      4.75 o 
   1 -10  16       16.53       16.92      5.35 o 
  -4  -9  16        4.85        4.80      4.26 o 
  -3  -9  16       23.50       25.27      4.97 o 
  -2  -9  16       86.48      108.21      9.44 o 
  -1  -9  16        8.17       11.63      5.40 o 
   0  -9  16        0.10        0.55      4.26 o 
   1  -9  16       30.82       31.17      6.06 o 
   2  -9  16        2.58        7.48      4.80 o 
  -4  -8  16       19.80       14.68      3.88 o 
  -3  -8  16       17.75       20.96      4.86 o 
  -2  -8  16        7.73       10.92      5.02 o 
  -1  -8  16        0.44       -1.15      4.53 o 
   0  -8  16        0.66        0.27      4.31 o 
   1  -8  16       18.34       22.05      5.57 o 
   2  -8  16        4.15        4.09      4.42 o 
  -5  -7  16        8.52        9.28      3.38 o 
  -4  -7  16       10.92       10.75      3.55 o 
  -3  -7  16       40.56       45.91      6.82 o 
  -2  -7  16       18.87       20.19      5.46 o 
  -1  -7  16       16.24       24.07      6.00 o 
   0  -7  16        4.43        6.44      4.86 o 
   1  -7  16       15.37       15.34      4.91 o 
   3  -7  16        1.89        0.38      4.09 o 
  -5  -6  16       17.18       16.16      3.88 o 
  -4  -6  16       58.44       48.15      5.68 o 
  -3  -6  16       38.34       52.67      7.64 o 
  -2  -6  16      137.57      140.45      9.94 o 
  -1  -6  16       47.68       54.75      7.26 o 
   0  -6  16      131.88      119.04      9.28 o 
   1  -6  16        1.67        2.95      3.87 o 
   2  -6  16       50.28       40.45      6.88 o 
   3  -6  16        7.06        5.02      4.53 o 
  -5  -5  16       20.13       15.56      4.04 o 
  -4  -5  16       15.04       12.12      4.09 o 
  -3  -5  16      128.62      127.66      9.23 o 
  -2  -5  16      109.09      116.08      9.34 o 
  -1  -5  16       56.62       66.93      7.64 o 
   0  -5  16      156.58      154.33     10.05 o 
   1  -5  16       15.27       14.25      4.58 o 
   2  -5  16       24.42       21.83      5.46 o 
   3  -5  16       40.25       30.62      6.82 o 
  -5  -4  16       24.93       17.41      4.26 o 
  -4  -4  16        7.20        5.46      3.66 o 
  -3  -4  16       33.46       32.70      5.79 o 
  -2  -4  16       30.69       39.57      6.39 o 
  -1  -4  16      173.57      201.48     12.12 o 
   0  -4  16        1.81        6.88      4.42 o 
   1  -4  16        6.55        7.97      4.42 o 
   2  -4  16        1.33       -0.82      3.93 o 
   3  -4  16        4.07        5.73      4.97 o 
  -5  -3  16        3.82        0.49      3.06 o 
  -4  -3  16       29.80       28.11      5.40 o 
  -3  -3  16       37.41       41.43      6.82 o 
  -2  -3  16      186.19      224.98     13.00 o 
  -1  -3  16      126.96      154.10     10.21 o 
   0  -3  16       43.26       51.47      6.55 o 
   1  -3  16      191.17      175.77     10.92 o 
   2  -3  16       13.84       12.39      4.97 o 
   3  -3  16       15.78       15.72      6.06 o 
  -5  -2  16       13.79       13.97      4.31 o 
  -4  -2  16       67.28       63.38      7.37 o 
  -3  -2  16        9.84       10.92      4.91 o 
  -2  -2  16       86.54      116.67     10.37 o 
  -1  -2  16        3.23        1.04      3.98 o 
   0  -2  16       79.19       89.15      7.81 o 
   1  -2  16       97.36       94.24      8.24 o 
   2  -2  16       43.56       34.88      4.75 o 
   3  -2  16       25.47       20.74      6.88 o 
  -5  -1  16       11.44       10.97      4.09 o 
  -4  -1  16       11.63       12.83      4.86 o 
  -2  -1  16       48.46       54.92      7.37 o 
  -1  -1  16       48.80       52.51      4.09 o 
   0  -1  16      499.82      456.49     10.78 o 
   1  -1  16       33.22       33.51      4.15 o 
   2  -1  16       46.57       53.33      7.75 o 
   3  -1  16       59.88       56.06      9.01 o 
  -5   0  16       16.19       13.48      4.75 o 
  -4   0  16        9.68        6.39      2.95 o 
  -3   0  16       59.00       73.04      4.80 o 
  -2   0  16       62.26       78.23      4.75 o 
  -1   0  16       53.42       77.02      4.75 o 
   0   0  16      281.18      295.62      8.91 o 
   1   0  16       84.64       73.21      5.19 o 
   2   0  16       43.58       31.00      6.33 o 
   3   0  16        1.57        3.17      5.35 o 
  -5   1  16       11.43       13.92      3.49 o 
  -4   1  16       11.68       13.26      3.17 o 
  -3   1  16       58.39       63.32      4.75 o 
  -2   1  16       48.51       44.98      3.93 o 
  -1   1  16       48.86       51.37      3.98 o 
   0   1  16      499.94      492.76     11.38 o 
   1   1  16       33.28       28.87      5.68 o 
   2   1  16       46.55       40.88      7.04 o 
   3   1  16       59.88       67.20      9.77 o 
  -5   2  16       13.79       17.68      3.88 o 
  -4   2  16       67.28       68.89      5.02 o 
  -3   2  16        9.86       16.26      3.55 o 
  -2   2  16       86.51      106.63      5.68 o 
  -1   2  16        3.23        3.87      2.67 o 
   0   2  16       79.37       86.59      7.59 o 
   1   2  16       97.19      106.85      9.17 o 
   2   2  16       43.53       50.55      7.81 o 
   3   2  16       25.45       11.95      6.11 o 
  -5   3  16        3.82        4.48      3.17 o 
  -4   3  16       29.82       28.66      3.88 o 
  -3   3  16       37.43       43.56      4.31 o 
  -2   3  16      186.15      224.60      8.03 o 
  -1   3  16      126.96      143.29      8.90 o 
   0   3  16       43.15       54.20      6.39 o 
   1   3  16      191.12      165.22     10.98 o 
   2   3  16       13.88       17.03      6.00 o 
   3   3  16       15.81       14.57      6.33 o 
  -5   4  16       24.94       23.09      3.88 o 
  -4   4  16        7.20        5.89      2.78 o 
  -3   4  16       33.39       39.30      4.15 o 
  -2   4  16       30.67       41.10      5.68 o 
  -1   4  16      173.36      179.58     10.05 o 
   0   4  16        1.84        2.78      4.15 o 
   1   4  16        6.59        7.80      4.58 o 
   2   4  16        1.33        2.51      4.58 o 
   3   4  16        4.09        4.75      5.40 o 
  -5   5  16       20.09       25.27      3.82 o 
  -4   5  16       15.02       12.94      3.11 o 
  -3   5  16      128.73      130.18      8.08 o 
  -2   5  16      109.04      127.22      8.46 o 
  -1   5  16       56.63       64.74      6.71 o 
   0   5  16      156.59      186.88     11.03 o 
   1   5  16       15.30       24.01      5.84 o 
   2   5  16       24.43       22.81      6.00 o 
   3   5  16       40.20       38.86      7.91 o 
  -5   6  16       17.18       15.17      3.93 o 
  -4   6  16       58.37       50.93      5.62 o 
  -3   6  16       38.33       38.81      5.08 o 
  -2   6  16      137.61      159.83      9.50 o 
  -1   6  16       47.67       56.44      6.66 o 
   0   6  16      131.71      158.57     10.65 o 
   1   6  16        1.69        3.00      4.86 o 
   2   6  16       50.28       41.87      7.10 o 
   3   6  16        7.04        8.62      5.84 o 
  -4   7  16       10.95       17.96      4.42 o 
  -3   7  16       40.67       42.74      5.40 o 
  -2   7  16       18.81       27.56      5.40 o 
  -1   7  16       16.24       19.21      5.08 o 
   0   7  16        4.41        5.51      4.80 o 
   1   7  16       15.36       15.56      5.68 o 
   2   7  16        8.34        2.29      4.31 o 
   3   7  16        1.88        0.93      5.62 o 
  -4   8  16       19.82       20.52      4.20 o 
  -3   8  16       17.74       19.98      4.04 o 
  -2   8  16        7.71        9.17      3.98 o 
  -1   8  16        0.45        7.64      4.42 o 
   0   8  16        0.66        0.60      4.42 o 
   1   8  16       18.44       22.60      6.11 o 
   2   8  16        4.15        8.84      5.13 o 
  -4   9  16        4.88        8.02      3.27 o 
  -3   9  16       23.46       27.51      4.64 o 
  -2   9  16       86.57       95.32      7.48 o 
  -1   9  16        8.18       12.55      4.69 o 
   0   9  16        0.09       -2.02      4.26 o 
   1   9  16       30.80       38.48      7.26 o 
   2   9  16        2.56        9.11      5.40 o 
  -3  10  16        0.25        0.05      3.17 o 
  -2  10  16       59.46       63.98      6.28 o 
  -1  10  16       54.27       69.93      7.59 o 
   0  10  16        0.32       -1.31      4.53 o 
   1  10  16       16.54       22.38      6.55 o 
  -3  11  16       24.35       24.94      5.08 o 
  -2  11  16        0.35        1.09      3.77 o 
  -1  11  16        4.29        7.59      5.02 o 
   0  11  16        5.68        7.70      5.40 o 
   1  11  16        0.60        6.93      5.46 o 
  -1  12  16       22.35       25.71      6.50 o 
  -1 -11  17        2.37        5.51      4.97 o 
  -2 -10  17        7.56        7.91      4.69 o 
  -1 -10  17       10.89        7.53      5.35 o 
   0 -10  17        5.33       17.74      6.49 o 
  -3  -9  17       17.19       13.64      4.80 o 
  -2  -9  17        4.70        0.65      4.58 o 
  -1  -9  17       43.00       42.69      7.26 o 
   0  -9  17       19.02       19.38      6.17 o 
   1  -9  17        9.71       14.57      5.46 o 
  -4  -8  17       10.35        4.20      4.37 o 
  -3  -8  17       10.37       10.86      4.58 o 
  -2  -8  17       28.82       32.86      6.66 o 
  -1  -8  17       32.66       36.24      6.93 o 
   0  -8  17        2.62        5.18      4.97 o 
   1  -8  17       23.36       18.39      5.51 o 
   2  -8  17        5.99        5.13      5.29 o 
  -4  -7  17        3.24        4.53      3.82 o 
  -3  -7  17       45.36       42.03      6.22 o 
  -2  -7  17        4.17        3.82      4.86 o 
  -1  -7  17       29.97       32.20      6.66 o 
   0  -7  17       45.46       46.18      7.15 o 
   1  -7  17       12.25        9.11      4.58 o 
   2  -7  17       13.93        3.17      4.69 o 
  -4  -6  17       20.65       16.54      4.42 o 
  -3  -6  17        6.22       14.74      5.46 o 
  -2  -6  17        8.66        4.48      4.86 o 
  -1  -6  17        1.74        4.42      4.97 o 
   0  -6  17        4.62        3.82      4.64 o 
   1  -6  17       38.87       39.90      6.88 o 
   2  -6  17       15.04       10.59      5.18 o 
  -5  -5  17        3.09        3.60      3.60 o 
  -4  -5  17        1.74        0.60      4.04 o 
  -3  -5  17       61.67       77.13      9.12 o 
  -2  -5  17       33.66       42.03      6.77 o 
  -1  -5  17       48.84       50.71      6.88 o 
   0  -5  17       14.00       21.23      5.35 o 
   1  -5  17        9.72        8.30      4.86 o 
   2  -5  17       42.73       45.20      7.59 o 
  -5  -4  17        7.57        9.99      4.09 o 
  -4  -4  17        4.91        4.53      3.93 o 
  -3  -4  17        0.93       -0.87      4.64 o 
  -2  -4  17        5.00        4.86      5.02 o 
  -1  -4  17       24.75       30.73      6.17 o 
   0  -4  17        0.76       -0.49      3.49 o 
   1  -4  17        5.49        5.02      4.15 o 
   2  -4  17       12.03        9.06      5.02 o 
   3  -4  17        0.27        1.91      5.02 o 
  -5  -3  17        8.66        8.24      4.09 o 
  -4  -3  17       29.70       26.91      5.40 o 
  -3  -3  17       27.43       25.05      5.62 o 
  -2  -3  17       19.15       18.56      5.95 o 
  -1  -3  17       44.60       40.88      6.66 o 
   0  -3  17       48.01       58.90      7.26 o 
   1  -3  17       25.82       21.61      5.46 o 
   2  -3  17        8.75       10.92      5.62 o 
  -5  -2  17        1.03        2.18      3.44 o 
  -4  -2  17        7.83        8.57      4.42 o 
  -3  -2  17       88.02       98.05      9.28 o 
  -2  -2  17        6.05       11.19      5.02 o 
  -1  -2  17       62.05       52.84      6.99 o 
   0  -2  17       25.42       25.82      5.51 o 
   1  -2  17       38.82       33.13      6.06 o 
   2  -2  17       41.26       39.25      7.04 o 
  -5  -1  17        3.16        3.93      4.20 o 
  -4  -1  17       22.43       19.76      5.24 o 
  -3  -1  17       14.85        6.60      5.35 o 
  -2  -1  17       48.39       73.69      9.17 o 
  -1  -1  17       45.86       45.03      6.82 o 
   0  -1  17       16.09       21.61      5.40 o 
   1  -1  17       14.73       20.25      3.66 o 
   2  -1  17        2.79        0.76      4.91 o 
   3  -1  17        4.53        3.93      5.40 o 
  -5   0  17        0.00        2.02      4.04 o 
  -4   0  17        8.41        6.82      4.69 o 
  -3   0  17        6.92        9.22      4.86 o 
  -2   0  17       21.62       19.54      3.66 o 
  -1   0  17       16.77       13.48      2.95 o 
   0   0  17        0.05        4.91      2.95 o 
   1   0  17       10.22        9.82      5.02 o 
   2   0  17        0.00        0.27      4.69 o 
   3   0  17        2.26        3.27      5.24 o 
  -5   1  17        3.16        4.48      3.06 o 
  -4   1  17       22.40       23.09      3.82 o 
  -3   1  17       14.90       15.56      3.60 o 
  -2   1  17       48.49       53.82      4.48 o 
  -1   1  17       45.65       39.79      4.04 o 
   0   1  17       16.06       21.50      5.40 o 
   1   1  17       14.72       15.83      5.13 o 
   2   1  17        2.78       -0.60      4.64 o 
   3   1  17        4.53        5.68      5.89 o 
  -5   2  17        1.03        2.18      2.89 o 
  -4   2  17        7.85        9.33      3.49 o 
  -3   2  17       87.93      103.35      5.95 o 
  -2   2  17        6.07       12.83      3.17 o 
  -1   2  17       61.93       70.15      7.26 o 
   0   2  17       25.34       29.75      5.95 o 
   1   2  17       38.84       34.99      6.66 o 
   2   2  17       41.25       36.95      7.31 o 
   3   2  17       21.86       27.40      7.64 o 
  -5   3  17        8.65        8.57      3.44 o 
  -4   3  17       29.69       37.22      4.42 o 
  -3   3  17       27.45       31.17      4.09 o 
  -2   3  17       19.29       18.18      4.31 o 
  -1   3  17       44.64       37.83      5.73 o 
   0   3  17       48.13       54.59      7.04 o 
   1   3  17       25.81       27.07      6.22 o 
   2   3  17        8.74       12.17      5.95 o 
   3   3  17        7.02        6.66      6.00 o 
  -5   4  17        7.56       14.79      3.87 o 
  -4   4  17        4.93        6.93      3.00 o 
  -3   4  17        0.94        3.60      3.60 o 
  -2   4  17        5.04        9.39      3.82 o 
  -1   4  17       24.74       25.65      5.24 o 
   0   4  17        0.78       -1.53      3.60 o 
   1   4  17        5.50        6.06      5.13 o 
   2   4  17       12.01       13.54      6.49 o 
   3   4  17        0.26       -1.96      5.24 o 
  -5   5  17        3.10        3.33      3.27 o 
  -4   5  17        1.73        1.26      3.17 o 
  -3   5  17       61.80       67.42      6.39 o 
  -2   5  17       33.56       36.79      5.19 o 
  -1   5  17       48.85       58.24      7.04 o 
   0   5  17       14.02       16.59      5.08 o 
   1   5  17        9.65        9.11      5.08 o 
   2   5  17       42.70       53.38      8.62 o 
  -4   6  17       20.63       22.00      4.20 o 
  -3   6  17        6.20       12.88      4.26 o 
  -2   6  17        8.62       10.70      3.88 o 
  -1   6  17        1.74        4.58      4.31 o 
   0   6  17        4.63        6.88      4.58 o 
   1   6  17       38.87       39.90      6.93 o 
   2   6  17       15.04        8.62      5.68 o 
  -4   7  17        3.24        1.31      2.78 o 
  -3   7  17       45.36       44.32      5.79 o 
  -2   7  17        4.15        6.44      3.49 o 
  -1   7  17       29.99       28.82      5.89 o 
   0   7  17       45.51       59.12      7.53 o 
   1   7  17       12.26       14.52      5.46 o 
   2   7  17       13.93       10.64      5.79 o 
  -4   8  17       10.35       13.92      3.60 o 
  -3   8  17       10.33       13.92      4.20 o 
  -2   8  17       28.78       31.82      5.08 o 
  -1   8  17       32.69       36.46      6.33 o 
   0   8  17        2.60        3.11      4.31 o 
   1   8  17       23.39       37.01      7.37 o 
   2   8  17        5.98        6.11      5.29 o 
  -3   9  17       17.15       21.78      4.48 o 
  -2   9  17        4.68        6.44      3.71 o 
  -1   9  17       43.00       52.13      7.04 o 
   0   9  17       19.01       23.80      6.06 o 
   1   9  17        9.67       19.10      6.49 o 
  -2  10  17        7.57       10.04      4.37 o 
  -1  10  17       10.90       11.52      5.08 o 
   0  10  17        5.30       10.42      5.57 o 
  -1  11  17        2.37        8.30      5.13 o 
  -2  -9  18        1.63        3.22      4.48 o 
  -1  -9  18        0.20        0.76      5.13 o 
   0  -9  18        7.48       10.48      6.00 o 
  -3  -8  18        0.61        2.07      4.15 o 
  -2  -8  18        4.48        7.20      5.18 o 
  -1  -8  18        2.60        4.80      5.13 o 
   0  -8  18        7.18        3.66      5.08 o 
   1  -8  18        4.75        5.24      4.75 o 
  -3  -7  18       10.05       14.30      5.13 o 
  -2  -7  18       13.91       13.54      6.22 o 
  -1  -7  18        8.23        4.09      5.02 o 
   0  -7  18       11.46       18.67      5.89 o 
   1  -7  18       38.19       34.22      6.82 o 
  -4  -6  18        2.09        2.02      3.66 o 
  -3  -6  18        0.40        5.51      4.48 o 
  -2  -6  18       47.22       53.44      7.64 o 
  -1  -6  18       15.62       16.86      6.00 o 
   0  -6  18       19.54       17.47      6.28 o 
   1  -6  18       13.72       12.17      5.13 o 
   2  -6  18        7.87        3.06      5.08 o 
  -4  -5  18        3.79        3.22      3.93 o 
  -3  -5  18       16.95       20.96      5.95 o 
  -2  -5  18        3.16        0.87      4.75 o 
  -1  -5  18        9.82       18.88      6.00 o 
   0  -5  18       10.66       13.75      5.57 o 
   1  -5  18        9.88        7.48      4.86 o 
   2  -5  18       40.67       43.07      7.70 o 
  -4  -4  18        0.12        1.53      3.71 o 
  -3  -4  18        7.64        6.60      5.79 o 
  -2  -4  18       24.62       26.42      6.71 o 
  -1  -4  18        3.67        5.29      4.86 o 
   0  -4  18       44.29       47.38      7.15 o 
   1  -4  18       26.26       26.20      6.17 o 
   2  -4  18       11.36       18.99      5.95 o 
  -4  -3  18        1.85        0.44      3.66 o 
  -3  -3  18        0.54       -2.29      4.09 o 
  -2  -3  18       60.63       70.64      8.13 o 
  -1  -3  18       75.94       74.96      8.03 o 
   0  -3  18       39.28       51.25      7.26 o 
   1  -3  18       58.67       52.84      7.42 o 
   2  -3  18        9.96       12.12      5.79 o 
  -5  -2  18        1.07        1.69      3.66 o 
  -4  -2  18        4.69        9.06      4.69 o 
  -3  -2  18        9.07        6.00      5.35 o 
  -2  -2  18       13.66       15.88      5.57 o 
  -1  -2  18        3.35       11.13      5.51 o 
   0  -2  18       16.99       14.79      4.75 o 
   1  -2  18       48.44       46.73      6.82 o 
  -5  -1  18        0.96        3.33      4.09 o 
  -4  -1  18        0.15        2.18      4.42 o 
  -3  -1  18        8.00        5.62      4.58 o 
  -2  -1  18        3.27        1.91      4.80 o 
  -1  -1  18       32.96       27.13      6.00 o 
   0  -1  18      138.76      113.47      8.85 o 
  -5   0  18        0.80        4.20      4.53 o 
  -4   0  18        0.18       -2.73      4.75 o 
  -3   0  18       22.63       22.76      6.22 o 
  -2   0  18        0.37        0.33      4.75 o 
  -1   0  18       43.90       50.49      7.37 o 
   0   0  18        1.50        2.35      4.09 o 
   1   0  18        0.17        2.84      4.48 o 
   2   0  18       31.71       30.02      7.31 o 
  -5   1  18        0.96        0.98      5.40 o 
  -4   1  18        0.14        1.91      4.64 o 
  -3   1  18        8.00        8.79      3.27 o 
  -2   1  18        3.26        8.24      3.38 o 
  -1   1  18       32.95       29.47      5.79 o 
   0   1  18      138.84      119.31      9.56 o 
   1   1  18       30.22       27.73      6.33 o 
   2   1  18       13.91       17.90      6.17 o 
  -5   2  18        1.06        1.20      3.17 o 
  -4   2  18        4.69        6.71      3.11 o 
  -3   2  18        9.07        9.61      3.27 o 
  -2   2  18       13.70       12.72      4.48 o 
  -1   2  18        3.32        7.97      4.37 o 
   0   2  18       17.09       16.26      5.73 o 
   1   2  18       48.29       59.77      7.91 o 
   2   2  18        3.26       -0.49      5.08 o 
  -4   3  18        1.84        1.47      2.95 o 
  -3   3  18        0.54        0.87      3.33 o 
  -2   3  18       60.57       61.36      7.04 o 
  -1   3  18       75.88       88.77      8.52 o 
   0   3  18       39.35       47.71      7.37 o 
   1   3  18       58.59       63.32      8.35 o 
   2   3  18        9.97       14.03      6.44 o 
  -4   4  18        0.13        0.22      3.22 o 
  -3   4  18        7.64       11.13      3.82 o 
  -2   4  18       24.58       28.66      5.51 o 
  -1   4  18        3.65        4.80      4.42 o 
   0   4  18       44.35       47.98      7.21 o 
   1   4  18       26.27       30.18      7.10 o 
   2   4  18       11.39       19.65      6.93 o 
  -4   5  18        3.79        3.87      3.55 o 
  -3   5  18       17.02       15.23      4.09 o 
  -2   5  18        3.17        6.82      4.37 o 
  -1   5  18        9.84       18.61      5.35 o 
   0   5  18       10.65       10.21      5.18 o 
   1   5  18        9.86       12.66      5.57 o 
   2   5  18       40.61       41.10      8.30 o 
  -4   6  18        2.09        0.44      3.00 o 
  -3   6  18        0.39       -0.33      3.00 o 
  -2   6  18       47.05       65.83      7.37 o 
  -1   6  18       15.62       18.99      5.79 o 
   0   6  18       19.58       12.34      5.35 o 
   1   6  18       13.70       14.25      5.29 o 
   2   6  18        7.87        7.10      5.46 o 
  -3   7  18       10.07       12.23      3.93 o 
  -2   7  18       13.94       14.19      4.86 o 
  -1   7  18        8.24        8.24      4.91 o 
   0   7  18       11.43       13.59      5.46 o 
   1   7  18       38.21       49.18      8.13 o 
  -3   8  18        0.61        0.60      3.06 o 
  -2   8  18        4.48        9.77      4.53 o 
  -1   8  18        2.62        9.22      5.08 o 
   0   8  18        7.18        5.08      5.02 o 
   1   8  18        4.76       12.17      6.06 o 
  -2   9  18        1.62        3.82      4.53 o 
  -1   9  18        0.20        4.20      4.91 o 
   0   9  18        7.49        7.04      5.08 o 
  -1  -8  19        0.40        0.05      5.13 o 
  -2  -7  19        3.44        8.35      5.68 o 
  -1  -7  19       13.83       21.12      7.20 o 
   0  -7  19        4.90        7.37      5.79 o 
  -3  -6  19        0.24        0.16      4.53 o 
  -2  -6  19        6.15       14.30      6.66 o 
  -1  -6  19       20.37       22.81      7.31 o 
   0  -6  19        7.09       12.12      5.62 o 
   1  -6  19        0.88        1.86      4.75 o 
  -3  -5  19       13.34       14.52      5.35 o 
  -2  -5  19       19.20       27.18      6.82 o 
  -1  -5  19        9.00        9.71      6.60 o 
   0  -5  19        1.25       -1.91      4.69 o 
   1  -5  19       42.18       47.11      7.97 o 
  -4  -4  19        6.04       11.02      4.97 o 
  -3  -4  19        2.35        2.84      5.02 o 
  -2  -4  19        8.43        9.28      5.68 o 
  -1  -4  19        1.81        0.00      5.62 o 
   0  -4  19        4.22        7.26      5.40 o 
   1  -4  19        1.63        4.42      4.58 o 
  -4  -3  19        1.10        3.87      4.15 o 
  -3  -3  19        0.93       -0.27      6.17 o 
  -2  -3  19        9.47       11.19      6.39 o 
  -1  -3  19        9.24        8.30      5.40 o 
   0  -3  19       15.43       18.45      5.95 o 
   1  -3  19        6.64       11.95      5.46 o 
  -4  -2  19        7.04        8.62      5.24 o 
  -3  -2  19        1.73        2.35      5.57 o 
  -2  -2  19       24.21       24.83      6.17 o 
  -1  -2  19       57.64       80.90      8.79 o 
   0  -2  19       25.87       32.04      6.39 o 
  -4  -1  19        1.72        0.65      4.53 o 
  -3  -1  19        8.48       13.37      5.57 o 
  -2  -1  19        1.91        4.48      5.68 o 
  -1  -1  19       13.84       14.30      5.40 o 
  -4   0  19        0.28       -0.27      4.48 o 
  -3   0  19        2.56        5.13      4.91 o 
  -2   0  19        0.29       -0.44      5.35 o 
  -1   0  19        0.21       -0.71      4.37 o 
   2   0  19        7.26       11.95      6.44 o 
  -4   1  19        1.72        7.37      5.84 o 
  -3   1  19        8.47        5.95      5.02 o 
  -2   1  19        1.90       -0.65      4.26 o 
  -1   1  19       13.87       20.03      5.24 o 
   0   1  19        7.84        8.62      5.08 o 
   1   1  19        1.21        6.06      5.68 o 
   2   1  19       13.19       12.39      6.66 o 
  -4   2  19        7.04       15.99      3.44 o 
  -3   2  19        1.72       -0.11      3.00 o 
  -2   2  19       24.21       28.65      5.73 o 
  -1   2  19       57.55       64.58      7.64 o 
   0   2  19       25.91       32.42      6.55 o 
   1   2  19       10.60        8.51      5.02 o 
   2   2  19        5.65        2.95      6.22 o 
  -4   3  19        1.10        2.35      3.27 o 
  -3   3  19        0.92        3.49      4.31 o 
  -2   3  19        9.50       10.37      4.48 o 
  -1   3  19        9.25       13.10      5.08 o 
   0   3  19       15.40       20.03      5.84 o 
   1   3  19        6.66        6.77      5.46 o 
  -4   4  19        6.04        8.35      3.71 o 
  -3   4  19        2.34       -0.49      3.55 o 
  -2   4  19        8.47       11.68      4.80 o 
  -1   4  19        1.82        5.18      5.08 o 
   0   4  19        4.21        7.42      5.40 o 
   1   4  19        1.62        4.69      5.79 o 
  -3   5  19       13.35       21.94      4.91 o 
  -2   5  19       19.22       34.71      6.00 o 
  -1   5  19        8.99       14.95      5.62 o 
   0   5  19        1.25       -0.93      5.24 o 
   1   5  19       42.18       52.84      8.90 o 
  -3   6  19        0.24        2.07      3.55 o 
  -2   6  19        6.09       15.94      5.40 o 
  -1   6  19       20.41       20.19      5.89 o 
   0   6  19        7.11        5.08      5.51 o 
   1   6  19        0.89        2.84      5.68 o 
  -2   7  19        3.45        7.26      4.75 o 
  -1   7  19       13.81       20.79      5.84 o 
   0   7  19        4.90        9.44      5.62 o 
  -1   8  19        0.40        1.09      4.42 o 
  -1  -6  20        1.83        3.66      6.00 o 
  -2  -5  20       18.09       29.75      7.75 o 
  -1  -5  20        3.63        6.28      6.11 o 
   0  -5  20       16.31       15.83      6.33 o 
  -3  -4  20        1.21        6.60      5.46 o 
  -2  -4  20        5.17        7.97      6.33 o 
  -1  -4  20        0.78        6.66      6.44 o 
   0  -4  20        7.61        4.37      5.24 o 
  -3  -3  20        5.09        3.98      6.39 o 
  -2  -3  20       12.13       21.50      6.77 o 
  -1  -3  20       13.25       13.04      6.17 o 
   0  -3  20       16.01       20.69      6.71 o 
  -3  -2  20        5.05       12.72      7.31 o 
  -2  -2  20       16.65       17.41      6.60 o 
  -1  -2  20        6.04        7.10      6.39 o 
   0  -2  20        8.01       10.81      5.84 o 
  -3  -1  20       22.84       55.89      9.88 o 
  -2  -1  20       16.73       20.36      6.60 o 
  -1  -1  20        7.90       14.19      6.88 o 
  -3   0  20        0.48        3.77      5.62 o 
  -2   0  20        0.47       -3.44      5.57 o 
  -3   1  20       22.83       45.25      8.19 o 
   1   1  20       13.30       10.15      6.17 o 
  -2   2  20       16.67       26.47      6.11 o 
  -1   2  20        6.06        6.66      4.80 o 
   0   2  20        8.06       13.37      5.84 o 
   1   2  20        3.75        3.17      5.13 o 
  -3   3  20        5.07        7.97      3.82 o 
  -2   3  20       12.09       22.27      5.68 o 
  -1   3  20       13.27       11.73      5.51 o 
   0   3  20       16.01       19.81      6.55 o 
  -3   4  20        1.21        7.48      4.15 o 
   0   4  20        7.60       11.19      5.73 o 
  -2   5  20       18.04       28.60      6.22 o 
  -1   5  20        3.65        7.53      5.24 o 
   0   5  20       16.28       15.83      6.28 o 
  -1   6  20        1.83        7.86      5.29 o 
  -2  -2  21        0.67       -1.69      7.15 o 
  -1  -2  21       30.40       44.48      9.06 o 
  -2  -1  21       10.43       20.90      7.15 o 
                                                 
